# Supplementary material for: A revision of the Neotropical genus Coptoborus Hopkins (Coleoptera, Curculionidae, Scolytinae, Xyleborini)
Source: Zookeys. 2021 Jun 16;1044:609–720. doi: 10.3897/zookeys.144.62246 (PMC8222199; doi:10.3897/zookeys.144.62246)
Supplement: XML Treatment for Coptoborus asperatus [file zookeys.144.62246-treatment5.xml]

<!DOCTYPE tp:taxon-treatment
  PUBLIC "-//TaxonX//DTD Taxonomic Treatment Publishing DTD v0 20100105//EN" "tax-treatment-NSO.dtd">
<tp:taxon-treatment xmlns:tp="http://www.plazi.org/taxpub"><tp:treatment-meta><kwd-group><label>Taxon classification</label><kwd><named-content xmlns:xlink="http://www.w3.org/1999/xlink" content-type="kingdom">Animalia</named-content></kwd><kwd><named-content xmlns:xlink="http://www.w3.org/1999/xlink" content-type="order">Coleoptera</named-content></kwd><kwd><named-content xmlns:xlink="http://www.w3.org/1999/xlink" content-type="family">Curculionidae</named-content></kwd></kwd-group><mixed-citation publication-type="journal"><person-group><name><surname>Smith</surname><given-names>Sarah M.</given-names></name><name><surname>Cognato</surname><given-names>Anthony I.</given-names></name></person-group><article-title>A revision of the Neotropical genus <italic><tp:taxon-name><tp:taxon-name-part taxon-name-part-type="genus" reg="Coptoborus">Coptoborus</tp:taxon-name-part></tp:taxon-name></italic> Hopkins (<tp:taxon-name><tp:taxon-name-part taxon-name-part-type="order">Coleoptera</tp:taxon-name-part></tp:taxon-name>, <tp:taxon-name><tp:taxon-name-part taxon-name-part-type="family">Curculionidae</tp:taxon-name-part></tp:taxon-name>, <tp:taxon-name><tp:taxon-name-part taxon-name-part-type="subfamily">Scolytinae</tp:taxon-name-part></tp:taxon-name>, <tp:taxon-name><tp:taxon-name-part taxon-name-part-type="tribe">Xyleborini</tp:taxon-name-part></tp:taxon-name>)</article-title><source>Zookeys</source><day>16</day><month>6</month><year>2021</year><volume>1044</volume><fpage>609</fpage><lpage>720</lpage><pub-id pub-id-type="doi">10.3897/zookeys.144.62246</pub-id></mixed-citation></tp:treatment-meta><tp:nomenclature><tp:taxon-name><object-id xmlns:xlink="http://www.w3.org/1999/xlink" content-type="arpha" xlink:type="simple">7A33407C-5736-5418-B684-46B5FA164830</object-id>
              <tp:taxon-name-part taxon-name-part-type="genus" reg="Coptoborus">Coptoborus</tp:taxon-name-part>
              <tp:taxon-name-part taxon-name-part-type="species" reg="asperatus">asperatus</tp:taxon-name-part>
              <object-id xmlns:xlink="http://www.w3.org/1999/xlink" content-type="zoobank" xlink:type="simple">http://zoobank.org/E2AA8F62-3AEA-4398-9570-6151576AE9DD</object-id>
            </tp:taxon-name><tp:taxon-status xmlns:xlink="http://www.w3.org/1999/xlink" xlink:type="simple">sp. nov.</tp:taxon-status><xref ref-type="fig" rid="F1">Figure 1G–I, O</xref></tp:nomenclature><tp:treatment-sec sec-type="type material" id="SECID0E5OAM"><title>Type material.</title><p><bold><italic>Holotype</italic>,</bold> female, Ecuador: Napo Prov. [= Orellana Prov.], Res[erva]. Ethnica Waorani, 1 km S. Okone Gare Camp, Trans[ect]. Ent[omology]., <named-content xmlns:xlink="http://www.w3.org/1999/xlink" content-type="dwc:verbatimCoordinates" xlink:type="simple"><named-content content-type="geo-json" specific-use="{&#34;type&#34;:&#34;Point&#34;,&#34;coordinates&#34;:[-76.433333,-0.652778]}" id="NCID0EMPAM" xlink:type="simple">00°39'10"S, 076°26'W</named-content></named-content>, 220 m, October 1994, T.L. Erwin et al. collectors, insecticidal fogging, terra firme forest, trans[ect] 6, sta[tion] 3, Erwin lot #922 (<named-content xmlns:xlink="http://www.w3.org/1999/xlink" content-type="dwc:institutional_code" xlink:type="simple">ICB</named-content>).</p></tp:treatment-sec><tp:treatment-sec sec-type="diagnosis" id="SECID0EZPAM"><title>Diagnosis.</title><p>2.0 mm (n = 1), 2.86 × as long as wide. This species is distinguished by the elytral apex attenuate and strongly emarginate, declivity convex, declivital interstriae 2 denticulate, elytral apex with interstriae 3 and 9 joining, forming a crenulate carina that continues submarginally to apex, crenulations equal in size, declivital interstriae 3 densely denticulate with fewer than ten denticles, declivital interstriae 1 with three rows of setae, and declivital striae not impressed.</p></tp:treatment-sec><tp:treatment-sec sec-type="Similar species" id="SECID0E5PAM"><title>Similar species.</title><p><italic><tp:taxon-name><tp:taxon-name-part taxon-name-part-type="genus" reg="Coptoborus">C.</tp:taxon-name-part> <tp:taxon-name-part taxon-name-part-type="species" reg="carumbensis">carumbensis</tp:taxon-name-part></tp:taxon-name></italic>.</p></tp:treatment-sec><tp:treatment-sec sec-type="description" id="SECID0EPQAM"><title>Description</title><p><bold>(female). <italic>Holotype</italic></bold> 2.0 mm, 2.86 × as long as wide. Body uniformly brown, antennae and legs lighter. <bold><italic>Head</italic></bold>: epistoma tuberculate. Frons dull, finely punctate, glabrous. Eyes broadly and moderately emarginate. Submentum narrow, triangular, slightly impressed. Antennal scape short and thick, much shorter than club. Pedicel shorter than funicle. Club circular, flat, type 3; segment 1 corneous, procurved on anterior face, occupying basal ~1/3; segment 2 narrow, subconvex, corneous; segments 1 and 2 present on posterior face. <bold><italic>Pronotum</italic></bold>: 1.1 × as long as wide. In dorsal view long and rounded frontally, type 7, sides parallel in basal 2/3, rounded anteriorly; anterior margin without serrations. In lateral view elongate, disc as long as anterior slope, type 7, summit indistinct, at midpoint. Anterior slope with densely spaced, broad fine asperities, becoming lower and more strongly transverse towards summit. Disc strongly shiny with moderately dense, minute punctures, some longer hair-like setae at margins. Lateral margins obliquely costate. <bold><italic>Elytra</italic></bold>: 1.7 × as long as wide, 1.5 × as long as pronotum. Scutellum small. Elytra attenuate, parallel-sided in basal 2/3, then acutely tapered to apex, apex weakly emarginate. Disc smooth, shiny; strial punctures large, deep, each bearing a recumbent seta the length of a puncture; interstriae flat, sparsely, minutely punctate, unarmed, each puncture bearing a long, erect seta. Declivity gradual, occupying ~1/3 of elytra, shagreened, dull, declivital face convex; striae not impressed, strial punctures larger, deeper than those of disc, each puncture bearing a semi-erect seta as long as two punctures; interstriae flat, interstriae denticulate along their entire lengths, interstriae 3 sparsely denticulate, denticles separated by at least the width of three denticles and with eight or fewer denticles, interstrial setae erect, bristle-like, uniseriate, interstriae 1 with two additional rows of slightly shorter erect hair-like setae. Posterolateral margin with interstriae 3 and 9 joining, forming a granulate carina and continuing submarginally to apex. <bold><italic>Legs</italic></bold>: protibiae obliquely triangular, broadest at apical 1/3; apical 1/2 of outer margin with five moderately sized socketed denticles, their length as long as basal width. Meso- and metatibiae flattened; outer margin evenly rounded with seven and six moderately sized socketed denticles, respectively.</p></tp:treatment-sec><tp:treatment-sec sec-type="etymology" id="SECID0EFRAM"><title>Etymology.</title><p>L. <italic>asperatus</italic> = rough. In reference to the species’ sculptured declivity. Adjective.</p></tp:treatment-sec><tp:treatment-sec sec-type="distribution" id="SECID0ENRAM"><title>Distribution.</title><p>Ecuador (Orellana).</p></tp:treatment-sec><tp:treatment-sec sec-type="biology" id="SECID0ESRAM"><title>Biology.</title><p>The holotype was collected by canopy fogging.</p></tp:treatment-sec><tp:treatment-sec><!--Section generated to contain objects referenced in tp:taxon-treatment.--><fig id="F1" position="float" orientation="portrait"><object-id xmlns:xlink="http://www.w3.org/1999/xlink" content-type="doi" xlink:type="simple">10.3897/zookeys.144.62246.figure1</object-id><object-id xmlns:xlink="http://www.w3.org/1999/xlink" content-type="arpha" xlink:type="simple">3BE3D28F-B5FF-54F2-B158-76D1E21C68C5</object-id><label>Figure 1.</label><caption><p>Dorsal, lateral, frontal and declivital view of <italic><tp:taxon-name><tp:taxon-name-part taxon-name-part-type="genus" reg="Coptoborus">Coptoborus</tp:taxon-name-part> <tp:taxon-name-part taxon-name-part-type="species" reg="amazonicus">amazonicus</tp:taxon-name-part></tp:taxon-name></italic> holotype, 2.8 mm (<bold>A–C, M</bold>), <italic><tp:taxon-name><tp:taxon-name-part taxon-name-part-type="genus" reg="Coptoborus">C.</tp:taxon-name-part> <tp:taxon-name-part taxon-name-part-type="species" reg="amplissimus">amplissimus</tp:taxon-name-part></tp:taxon-name></italic> holotype, 2.8 mm (<bold>D–F, N</bold>), <italic><tp:taxon-name><tp:taxon-name-part taxon-name-part-type="genus" reg="Coptoborus">C.</tp:taxon-name-part> <tp:taxon-name-part taxon-name-part-type="species" reg="asperatus">asperatus</tp:taxon-name-part></tp:taxon-name></italic> holotype, 2.0 mm (<bold>G–I, O</bold>), <italic><tp:taxon-name><tp:taxon-name-part taxon-name-part-type="genus" reg="Coptoborus">C.</tp:taxon-name-part> <tp:taxon-name-part taxon-name-part-type="species" reg="attenuatus">attenuatus</tp:taxon-name-part></tp:taxon-name></italic> holotype, 2.0 mm (<bold>J–L, P</bold>). All photographs by SMS except (<bold>A–C, M</bold>) by A.V. Petrov and (<bold>J–L, P</bold>) by R.K. Osborn.</p></caption><graphic xmlns:xlink="http://www.w3.org/1999/xlink" xlink:href="zookeys-1044-609-g001.jpg" position="float" orientation="portrait" xlink:type="simple" id="oo_555836.jpg"><uri content-type="original_file" xlink:type="simple">https://binary.pensoft.net/fig/555836</uri></graphic></fig></tp:treatment-sec></tp:taxon-treatment>
