# Supplementary material for: A revision of the Neotropical genus Coptoborus Hopkins (Coleoptera, Curculionidae, Scolytinae, Xyleborini)
Source: Zookeys. 2021 Jun 16;1044:609–720. doi: 10.3897/zookeys.144.62246 (PMC8222199; doi:10.3897/zookeys.144.62246)
Supplement: XML Treatment for Coptoborus bettysmithae [file zookeys.144.62246-treatment10.xml]

<!DOCTYPE tp:taxon-treatment
  PUBLIC "-//TaxonX//DTD Taxonomic Treatment Publishing DTD v0 20100105//EN" "tax-treatment-NSO.dtd">
<tp:taxon-treatment xmlns:tp="http://www.plazi.org/taxpub"><tp:treatment-meta><kwd-group><label>Taxon classification</label><kwd><named-content xmlns:xlink="http://www.w3.org/1999/xlink" content-type="kingdom">Animalia</named-content></kwd><kwd><named-content xmlns:xlink="http://www.w3.org/1999/xlink" content-type="order">Coleoptera</named-content></kwd><kwd><named-content xmlns:xlink="http://www.w3.org/1999/xlink" content-type="family">Curculionidae</named-content></kwd></kwd-group><mixed-citation publication-type="journal"><person-group><name><surname>Smith</surname><given-names>Sarah M.</given-names></name><name><surname>Cognato</surname><given-names>Anthony I.</given-names></name></person-group><article-title>A revision of the Neotropical genus <italic><tp:taxon-name><tp:taxon-name-part taxon-name-part-type="genus" reg="Coptoborus">Coptoborus</tp:taxon-name-part></tp:taxon-name></italic> Hopkins (<tp:taxon-name><tp:taxon-name-part taxon-name-part-type="order">Coleoptera</tp:taxon-name-part></tp:taxon-name>, <tp:taxon-name><tp:taxon-name-part taxon-name-part-type="family">Curculionidae</tp:taxon-name-part></tp:taxon-name>, <tp:taxon-name><tp:taxon-name-part taxon-name-part-type="subfamily">Scolytinae</tp:taxon-name-part></tp:taxon-name>, <tp:taxon-name><tp:taxon-name-part taxon-name-part-type="tribe">Xyleborini</tp:taxon-name-part></tp:taxon-name>)</article-title><source>Zookeys</source><day>16</day><month>6</month><year>2021</year><volume>1044</volume><fpage>609</fpage><lpage>720</lpage><pub-id pub-id-type="doi">10.3897/zookeys.144.62246</pub-id></mixed-citation></tp:treatment-meta><tp:nomenclature><tp:taxon-name><object-id xmlns:xlink="http://www.w3.org/1999/xlink" content-type="arpha" xlink:type="simple">FA0951A1-5021-513F-9DE2-E51A2D2C235A</object-id>
              <tp:taxon-name-part taxon-name-part-type="genus" reg="Coptoborus">Coptoborus</tp:taxon-name-part>
              <tp:taxon-name-part taxon-name-part-type="species" reg="bettysmithae">bettysmithae</tp:taxon-name-part>
              <object-id xmlns:xlink="http://www.w3.org/1999/xlink" content-type="zoobank" xlink:type="simple">http://zoobank.org/922F74FF-DFC3-4BEB-BA4D-8E5259FAC65D</object-id>
            </tp:taxon-name><tp:taxon-status xmlns:xlink="http://www.w3.org/1999/xlink" xlink:type="simple">sp. nov.</tp:taxon-status><xref ref-type="fig" rid="F2">Figure 2G–I, O</xref></tp:nomenclature><tp:treatment-sec sec-type="type material" id="SECID0ESMBM"><title>Type material.</title><p><bold><italic>Holotype</italic>,</bold> female, Ecuador: Napo Prov. [= Orellana Prov.], Tiputini Biodiversity Station, <named-content xmlns:xlink="http://www.w3.org/1999/xlink" content-type="dwc:verbatimCoordinates" xlink:type="simple"><named-content content-type="geo-json" specific-use="{&#34;type&#34;:&#34;Point&#34;,&#34;coordinates&#34;:[-76.144167,-0.631944]}" id="NCID0EANBM" xlink:type="simple">00°37'55"S, 076°08'39"W</named-content></named-content>, 220–250 m, June 1998, T.L. Erwin et al. collectors, insecticidal fogging, terra firme forest, trans[ect] 4, sta[tion] 5, Erwin lot #1834 (<named-content xmlns:xlink="http://www.w3.org/1999/xlink" content-type="dwc:institutional_code" xlink:type="simple">ICB</named-content>).</p></tp:treatment-sec><tp:treatment-sec sec-type="diagnosis" id="SECID0ENNBM"><title>Diagnosis.</title><p>2.4 mm (n = 1), 2.67 × as long as wide. This species is distinguished by the elytral apex attenuate and weakly emarginate, declivital interstriae 2 convex, declivital interstriae 1–3 denticulate, posterolateral margin of declivity with interstriae 3 and 9 joining, forming a carina and continuing submarginally to apex, stout form, declivital interstriae 1 with a uniseriate row of erect scale-like setae, and posterior ~40% of elytra gradually tapered to apex.</p></tp:treatment-sec><tp:treatment-sec sec-type="Similar species" id="SECID0ESNBM"><title>Similar species.</title><p><italic><tp:taxon-name><tp:taxon-name-part taxon-name-part-type="genus" reg="Coptoborus">C.</tp:taxon-name-part> <tp:taxon-name-part taxon-name-part-type="species" reg="barbicauda">barbicauda</tp:taxon-name-part></tp:taxon-name></italic>, <italic><tp:taxon-name><tp:taxon-name-part taxon-name-part-type="genus" reg="Coptoborus">C.</tp:taxon-name-part> <tp:taxon-name-part taxon-name-part-type="species" reg="capillisoror">capillisoror</tp:taxon-name-part></tp:taxon-name></italic>, <italic><tp:taxon-name><tp:taxon-name-part taxon-name-part-type="genus" reg="Coptoborus">C.</tp:taxon-name-part> <tp:taxon-name-part taxon-name-part-type="species" reg="hansen">hansen</tp:taxon-name-part></tp:taxon-name></italic>, <italic><tp:taxon-name><tp:taxon-name-part taxon-name-part-type="genus" reg="Coptoborus">C.</tp:taxon-name-part> <tp:taxon-name-part taxon-name-part-type="species" reg="schulzi">schulzi</tp:taxon-name-part></tp:taxon-name></italic>, <italic><tp:taxon-name><tp:taxon-name-part taxon-name-part-type="genus" reg="Coptoborus">C.</tp:taxon-name-part> <tp:taxon-name-part taxon-name-part-type="species" reg="subtilis">subtilis</tp:taxon-name-part></tp:taxon-name></italic>, <italic><tp:taxon-name><tp:taxon-name-part taxon-name-part-type="genus" reg="Coptoborus">C.</tp:taxon-name-part> <tp:taxon-name-part taxon-name-part-type="species" reg="trinity">trinity</tp:taxon-name-part></tp:taxon-name></italic>, <italic><tp:taxon-name><tp:taxon-name-part taxon-name-part-type="genus" reg="Coptoborus">C.</tp:taxon-name-part> <tp:taxon-name-part taxon-name-part-type="species" reg="uhura">uhura</tp:taxon-name-part></tp:taxon-name></italic>.</p></tp:treatment-sec><tp:treatment-sec sec-type="description" id="SECID0EFQBM"><title>Description</title><p><bold>(female). <italic>Holotype</italic></bold> 2.4 mm, 2.67 × as long as wide. Body light brown, elytral declivity darker, antennae and legs lighter. <bold><italic>Head</italic></bold>: epistoma smooth. Frons dull, finely punctate, setose; each puncture bearing a long, erect hair-like seta. Eyes broadly and moderately emarginate. Submentum narrow, triangular, deeply impressed. Antennal scape short and thick, as long as club. Pedicel shorter than funicle. Club circular, flat, type 3; segment 1 corneous, transverse on anterior face, occupying basal ~1/4; segment 2 broad, transverse, corneous; segments 1 and 2 present on posterior face. <bold><italic>Pronotum</italic></bold>: 1.1 × as long as wide. In dorsal view long and rounded frontally, type 7, sides parallel in basal 3/4, rounded anteriorly; anterior margin with two serrations. In lateral view tall, type 2, disc flat, summit evident, on basal 1/3. Anterior slope with densely spaced, broad coarse asperities, becoming lower and more strongly transverse towards summit. Disc strongly shiny with dense, minute punctures, some longer hair-like setae at margins. Lateral margins carinate on basal third. <bold><italic>Elytra</italic></bold>: 1.6 × as long as wide, 1.4 × as long as pronotum. Scutellum minute. Elytra attenuate, parallel-sided in basal 64%, then acutely tapered to apex, apex weakly emarginate. Disc smooth, shiny; strial punctures large, deep, each bearing a recumbent seta the length of a puncture; interstriae flat, minutely, moderately punctate, unarmed, each puncture bearing a long, erect bristle-like seta. Declivity gradually rounded, occupying ~2/5 of elytra, shagreened, shiny, declivital face weakly flattened; striae 1 and 2 feebly impressed, strial punctures larger, deeper than those of disc, each puncture bearing a recumbent seta as long as two punctures; interstriae flat, uniformly denticulate along their entire lengths, denticles spaced by two widths of a denticle, setae semi-erect, scale-like, as long as interstriae 1 width; interstriae 1 with a one row of short setae as described for striae on each side of median erect setae. Posterolateral margin with interstriae 3 and 9 joining, forming a carina and continuing submarginally to apex. <bold><italic>Legs</italic></bold>: protibiae distinctly triangular, broadest at apical 1/5; apical 1/2 of outer margin with six large, socketed denticles, their length longer than basal width. Meso- and metatibiae flattened; outer margin evenly rounded with six and eight large, socketed denticles, respectively.</p></tp:treatment-sec><tp:treatment-sec sec-type="etymology" id="SECID0E2QBM"><title>Etymology.</title><p>For Catherine (Betty) Smith, beloved grandmother of SMS. Betty was a remarkable woman who embodied the theme of ‘kick-ass’ women: she was a “Rosie the Riveter” (<ext-link xmlns:xlink="http://www.w3.org/1999/xlink" xlink:type="simple" ext-link-type="uri" xlink:href="https://www.loc.gov/rr/program/journey/rosie.html">https://www.loc.gov/rr/program/journey/rosie.html</ext-link>) in her youth and later displayed extraordinary fortitude in her battles with cancer. Noun in genitive.</p></tp:treatment-sec><tp:treatment-sec sec-type="distribution" id="SECID0EGRBM"><title>Distribution.</title><p>Ecuador (Orellana).</p></tp:treatment-sec><tp:treatment-sec sec-type="biology" id="SECID0ELRBM"><title>Biology.</title><p>The holotype was collected by canopy fogging.</p></tp:treatment-sec><tp:treatment-sec><!--Section generated to contain objects referenced in tp:taxon-treatment.--><fig id="F2" position="float" orientation="portrait"><object-id xmlns:xlink="http://www.w3.org/1999/xlink" content-type="doi" xlink:type="simple">10.3897/zookeys.144.62246.figure2</object-id><object-id xmlns:xlink="http://www.w3.org/1999/xlink" content-type="arpha" xlink:type="simple">2463FA9E-BF74-589F-8CAE-E253589BA176</object-id><label>Figure 2.</label><caption><p>Dorsal, lateral, frontal and declivital view of <italic><tp:taxon-name><tp:taxon-name-part taxon-name-part-type="genus" reg="Coptoborus">Coptoborus</tp:taxon-name-part> <tp:taxon-name-part taxon-name-part-type="species" reg="barbicauda">barbicauda</tp:taxon-name-part></tp:taxon-name></italic> holotype, 2.0 mm (<bold>A–C, M</bold>), <italic><tp:taxon-name><tp:taxon-name-part taxon-name-part-type="genus" reg="Coptoborus">C.</tp:taxon-name-part> <tp:taxon-name-part taxon-name-part-type="species" reg="bellus">bellus</tp:taxon-name-part></tp:taxon-name></italic>, 2.1–2.3 mm (<bold>D–F, N</bold>),<italic><tp:taxon-name><tp:taxon-name-part taxon-name-part-type="genus" reg="Coptoborus">C.</tp:taxon-name-part> <tp:taxon-name-part taxon-name-part-type="species" reg="bettysmithae">bettysmithae</tp:taxon-name-part></tp:taxon-name></italic> holotype, 2.4 mm (<bold>G–I, O</bold>), <italic><tp:taxon-name><tp:taxon-name-part taxon-name-part-type="genus" reg="Coptoborus">C.</tp:taxon-name-part> <tp:taxon-name-part taxon-name-part-type="species" reg="brevicauda">brevicauda</tp:taxon-name-part></tp:taxon-name></italic> holotype, 2.4–2.6 mm (<bold>J–L, P</bold>). All photographs by SMS.</p></caption><graphic xmlns:xlink="http://www.w3.org/1999/xlink" xlink:href="zookeys-1044-609-g002.jpg" position="float" orientation="portrait" xlink:type="simple" id="oo_555837.jpg"><uri content-type="original_file" xlink:type="simple">https://binary.pensoft.net/fig/555837</uri></graphic></fig></tp:treatment-sec></tp:taxon-treatment>
