# Supplementary material for: A revision of the Neotropical genus Coptoborus Hopkins (Coleoptera, Curculionidae, Scolytinae, Xyleborini)
Source: Zookeys. 2021 Jun 16;1044:609–720. doi: 10.3897/zookeys.144.62246 (PMC8222199; doi:10.3897/zookeys.144.62246)
Supplement: XML Treatment for Coptoborus brigman [file zookeys.144.62246-treatment12.xml]

<!DOCTYPE tp:taxon-treatment
  PUBLIC "-//TaxonX//DTD Taxonomic Treatment Publishing DTD v0 20100105//EN" "tax-treatment-NSO.dtd">
<tp:taxon-treatment xmlns:tp="http://www.plazi.org/taxpub"><tp:treatment-meta><kwd-group><label>Taxon classification</label><kwd><named-content xmlns:xlink="http://www.w3.org/1999/xlink" content-type="kingdom">Animalia</named-content></kwd><kwd><named-content xmlns:xlink="http://www.w3.org/1999/xlink" content-type="order">Coleoptera</named-content></kwd><kwd><named-content xmlns:xlink="http://www.w3.org/1999/xlink" content-type="family">Curculionidae</named-content></kwd></kwd-group><mixed-citation publication-type="journal"><person-group><name><surname>Smith</surname><given-names>Sarah M.</given-names></name><name><surname>Cognato</surname><given-names>Anthony I.</given-names></name></person-group><article-title>A revision of the Neotropical genus <italic><tp:taxon-name><tp:taxon-name-part taxon-name-part-type="genus" reg="Coptoborus">Coptoborus</tp:taxon-name-part></tp:taxon-name></italic> Hopkins (<tp:taxon-name><tp:taxon-name-part taxon-name-part-type="order">Coleoptera</tp:taxon-name-part></tp:taxon-name>, <tp:taxon-name><tp:taxon-name-part taxon-name-part-type="family">Curculionidae</tp:taxon-name-part></tp:taxon-name>, <tp:taxon-name><tp:taxon-name-part taxon-name-part-type="subfamily">Scolytinae</tp:taxon-name-part></tp:taxon-name>, <tp:taxon-name><tp:taxon-name-part taxon-name-part-type="tribe">Xyleborini</tp:taxon-name-part></tp:taxon-name>)</article-title><source>Zookeys</source><day>16</day><month>6</month><year>2021</year><volume>1044</volume><fpage>609</fpage><lpage>720</lpage><pub-id pub-id-type="doi">10.3897/zookeys.144.62246</pub-id></mixed-citation></tp:treatment-meta><tp:nomenclature><tp:taxon-name><object-id xmlns:xlink="http://www.w3.org/1999/xlink" content-type="arpha" xlink:type="simple">605D4F62-5655-5B6E-AE4A-348D305B45C2</object-id>
              <tp:taxon-name-part taxon-name-part-type="genus" reg="Coptoborus">Coptoborus</tp:taxon-name-part>
              <tp:taxon-name-part taxon-name-part-type="species" reg="brigman">brigman</tp:taxon-name-part>
              <object-id xmlns:xlink="http://www.w3.org/1999/xlink" content-type="zoobank" xlink:type="simple">http://zoobank.org/F152D5CE-03CB-48C7-BF08-D0F581F3BDCA</object-id>
            </tp:taxon-name><tp:taxon-status xmlns:xlink="http://www.w3.org/1999/xlink" xlink:type="simple">sp. nov.</tp:taxon-status><xref ref-type="fig" rid="F3">Figure 3A–C, M</xref></tp:nomenclature><tp:treatment-sec sec-type="type material" id="SECID0EXXBM"><title>Type material.</title><p><bold><italic>Holotype</italic>,</bold> female, Ecuador: Napo Prov. [= Orellana Prov.], Res[erva]. Ethnica Waorani, 1 km S. Okone Gare Camp, Trans[ect]. Ent[omology]., <named-content xmlns:xlink="http://www.w3.org/1999/xlink" content-type="dwc:verbatimCoordinates" xlink:type="simple"><named-content content-type="geo-json" specific-use="{&#34;type&#34;:&#34;Point&#34;,&#34;coordinates&#34;:[-76.433333,-0.652778]}" id="NCID0EFYBM" xlink:type="simple">00°39'10"S, 076°26'W</named-content></named-content>, 220 m, October 1996, T.L. Erwin et al. collectors, insecticidal fogging, terra firme forest, trans[ect] 9, sta[tion] 7, Erwin lot #1747 (<named-content xmlns:xlink="http://www.w3.org/1999/xlink" content-type="dwc:institutional_code" xlink:type="simple">ICB</named-content>). <bold><italic>Paratype</italic></bold>, female, as holotype except: January 1996, trans[ect] 3, sta[tion] 6, Erwin lot #1426 (<named-content xmlns:xlink="http://www.w3.org/1999/xlink" content-type="dwc:institutional_code" xlink:type="simple">ICB</named-content>, 1).</p></tp:treatment-sec><tp:treatment-sec sec-type="diagnosis" id="SECID0E4YBM"><title>Diagnosis.</title><p>1.7–1.8 mm (n = 2), 2.57–2.62 × as long as wide. This species is distinguished by the elytral apex broadly rounded and entire, posterolateral margin continuously and smoothly carinate to striae 6 and not extended posteriad, declivital interstrial setae stout and scale-like, declivital interstriae minutely granulate, and declivital striae not impressed.</p></tp:treatment-sec><tp:treatment-sec sec-type="Similar species" id="SECID0ECZBM"><title>Similar species.</title><p><italic><tp:taxon-name><tp:taxon-name-part taxon-name-part-type="genus" reg="Coptoborus">C.</tp:taxon-name-part> <tp:taxon-name-part taxon-name-part-type="species" reg="leia">leia</tp:taxon-name-part></tp:taxon-name></italic>, <italic><tp:taxon-name><tp:taxon-name-part taxon-name-part-type="genus" reg="Coptoborus">C.</tp:taxon-name-part> <tp:taxon-name-part taxon-name-part-type="species" reg="tristiculus">tristiculus</tp:taxon-name-part></tp:taxon-name></italic>, <italic><tp:taxon-name><tp:taxon-name-part taxon-name-part-type="genus" reg="Euwallacea">Euwallacea</tp:taxon-name-part> <tp:taxon-name-part taxon-name-part-type="species" reg="perbrevis">perbrevis</tp:taxon-name-part></tp:taxon-name></italic>.</p></tp:treatment-sec><tp:treatment-sec sec-type="description" id="SECID0EJ1BM"><title>Description</title><p><bold>(female).</bold> 1.7–1.8 mm (n = 2), 2.57–2.62 × as long as wide (<bold><italic>holotype</italic></bold> 1.8 mm, 2.57 × as long as wide). Body light brown, elytral declivity darker, antennae and legs lighter. <bold><italic>Head</italic></bold>: epistoma smooth. Frons strongly shiny, finely punctate, setose; each puncture bearing a long, erect hair-like seta. Eyes broadly and moderately emarginate. Submentum narrow, triangular, deeply impressed. Antennal scape regularly thick, much shorter than club. Pedicel shorter than funicle. Club circular, flat, type 3; segment 1 corneous, subconvex on anterior face, occupying basal ~1/3; segment 2 narrow, corneous; segments 1 and 2 present on posterior face. <bold><italic>Pronotum</italic></bold>: 1.1–1.2 × as long as wide. In dorsal view long and rounded frontally, type 7, sides parallel in basal 3/4, rounded anteriorly; anterior margin with four projecting serrations, median pair larger than lateral pair. In lateral view elongate, disc anterior slope subequal, type 7, summit prominent, at midpoint. Anterior slope with densely spaced, broad coarse asperities, becoming lower and more strongly transverse towards summit. Disc strongly shiny with moderately dense, minute punctures, some longer hair-like setae at margins. Lateral margins obliquely costate. <bold><italic>Elytra</italic></bold>: 1.4 × as long as wide, 1.25 × as long as pronotum. Scutellum minute. Elytra rounded, parallel-sided in basal 80%, then broadly rounded to apex, apex entire. Disc shagreened, dull; strial punctures large, deep, each bearing a recumbent seta the length of a puncture; interstriae flat, minutely, moderately punctate, unarmed, each puncture bearing a long semi-erect bristle-like seta. Declivity gradually rounded, occupying ~2/5 of elytra, smooth, shiny, declivital face flattened; striae not impressed, strial punctures larger, deeper than those of disc, each puncture bearing a semi-erect seta as long as two punctures; interstriae flat, uniformly minutely granulate along their entire lengths, setae stout, semi-erect, scale-like. Posterolateral margin continuously and smoothly carinate to striae 6. <bold><italic>Legs</italic></bold>: protibiae obliquely triangular, broadest at apical 1/4; apical 1/2 of outer margin with six or seven large, socketed denticles, their length longer than basal width. Meso- and metatibiae flattened; outer margin evenly rounded with eight and nine large, socketed denticles, respectively.</p></tp:treatment-sec><tp:treatment-sec sec-type="etymology" id="SECID0EA2BM"><title>Etymology.</title><p>Portrayed by Mary Elizabeth Mastrantonio, Dr. Lindsey Brigman is the heroine in the movie ‘The Abyss’ (1989). Noun in apposition.</p></tp:treatment-sec><tp:treatment-sec sec-type="distribution" id="SECID0EF2BM"><title>Distribution.</title><p>Ecuador (Orellana).</p></tp:treatment-sec><tp:treatment-sec sec-type="biology" id="SECID0EK2BM"><title>Biology.</title><p>The type specimens were collected by canopy fogging.</p><fig id="F3" position="float" orientation="portrait"><object-id xmlns:xlink="http://www.w3.org/1999/xlink" content-type="doi" xlink:type="simple">10.3897/zookeys.144.62246.figure3</object-id><object-id xmlns:xlink="http://www.w3.org/1999/xlink" content-type="arpha" xlink:type="simple">2F4A0D05-9FA5-520B-8E9A-9C946055F29A</object-id><label>Figure 3.</label><caption><p>Dorsal, lateral, frontal and declivital view of <italic><tp:taxon-name><tp:taxon-name-part taxon-name-part-type="genus" reg="Coptoborus">Coptoborus</tp:taxon-name-part> <tp:taxon-name-part taxon-name-part-type="species" reg="brigman">brigman</tp:taxon-name-part></tp:taxon-name></italic> holotype, 1.8 mm (<bold>A–C, M</bold>), <italic><tp:taxon-name><tp:taxon-name-part taxon-name-part-type="genus" reg="Coptoborus">C.</tp:taxon-name-part> <tp:taxon-name-part taxon-name-part-type="species" reg="busoror">busoror</tp:taxon-name-part></tp:taxon-name></italic> holotype, 2.7 mm (<bold>D–F, N</bold>), <italic><tp:taxon-name><tp:taxon-name-part taxon-name-part-type="genus" reg="Coptoborus">C.</tp:taxon-name-part> <tp:taxon-name-part taxon-name-part-type="species" reg="capillisoror">capillisoror</tp:taxon-name-part></tp:taxon-name></italic> holotype, 2.3 mm (<bold>G–I, O</bold>), <italic><tp:taxon-name><tp:taxon-name-part taxon-name-part-type="genus" reg="Coptoborus">C.</tp:taxon-name-part> <tp:taxon-name-part taxon-name-part-type="species" reg="carumbensis">carumbensis</tp:taxon-name-part></tp:taxon-name></italic> holotype, 2.2 mm (<bold>J–L, P</bold>). All photographs by SMS, <bold>J–L, P</bold> copyright National Museum of Natural History, Smithsonian Institution, Washington, D.C., published by permission.</p></caption><graphic xmlns:xlink="http://www.w3.org/1999/xlink" xlink:href="zookeys-1044-609-g003.jpg" position="float" orientation="portrait" xlink:type="simple" id="oo_555838.jpg"><uri content-type="original_file" xlink:type="simple">https://binary.pensoft.net/fig/555838</uri></graphic></fig></tp:treatment-sec></tp:taxon-treatment>
