# Supplementary material for: A revision of the Neotropical genus Coptoborus Hopkins (Coleoptera, Curculionidae, Scolytinae, Xyleborini)
Source: Zookeys. 2021 Jun 16;1044:609–720. doi: 10.3897/zookeys.144.62246 (PMC8222199; doi:10.3897/zookeys.144.62246)
Supplement: XML Treatment for Coptoborus busoror [file zookeys.144.62246-treatment13.xml]

<!DOCTYPE tp:taxon-treatment
  PUBLIC "-//TaxonX//DTD Taxonomic Treatment Publishing DTD v0 20100105//EN" "tax-treatment-NSO.dtd">
<tp:taxon-treatment xmlns:tp="http://www.plazi.org/taxpub"><tp:treatment-meta><kwd-group><label>Taxon classification</label><kwd><named-content xmlns:xlink="http://www.w3.org/1999/xlink" content-type="kingdom">Animalia</named-content></kwd><kwd><named-content xmlns:xlink="http://www.w3.org/1999/xlink" content-type="order">Coleoptera</named-content></kwd><kwd><named-content xmlns:xlink="http://www.w3.org/1999/xlink" content-type="family">Curculionidae</named-content></kwd></kwd-group><mixed-citation publication-type="journal"><person-group><name><surname>Smith</surname><given-names>Sarah M.</given-names></name><name><surname>Cognato</surname><given-names>Anthony I.</given-names></name></person-group><article-title>A revision of the Neotropical genus <italic><tp:taxon-name><tp:taxon-name-part taxon-name-part-type="genus" reg="Coptoborus">Coptoborus</tp:taxon-name-part></tp:taxon-name></italic> Hopkins (<tp:taxon-name><tp:taxon-name-part taxon-name-part-type="order">Coleoptera</tp:taxon-name-part></tp:taxon-name>, <tp:taxon-name><tp:taxon-name-part taxon-name-part-type="family">Curculionidae</tp:taxon-name-part></tp:taxon-name>, <tp:taxon-name><tp:taxon-name-part taxon-name-part-type="subfamily">Scolytinae</tp:taxon-name-part></tp:taxon-name>, <tp:taxon-name><tp:taxon-name-part taxon-name-part-type="tribe">Xyleborini</tp:taxon-name-part></tp:taxon-name>)</article-title><source>Zookeys</source><day>16</day><month>6</month><year>2021</year><volume>1044</volume><fpage>609</fpage><lpage>720</lpage><pub-id pub-id-type="doi">10.3897/zookeys.144.62246</pub-id></mixed-citation></tp:treatment-meta><tp:nomenclature><tp:taxon-name><object-id xmlns:xlink="http://www.w3.org/1999/xlink" content-type="arpha" xlink:type="simple">4C9F5EF0-AF72-5382-A0DF-BC0A710E97C5</object-id>
              <tp:taxon-name-part taxon-name-part-type="genus" reg="Coptoborus">Coptoborus</tp:taxon-name-part>
              <tp:taxon-name-part taxon-name-part-type="species" reg="busoror">busoror</tp:taxon-name-part>
              <object-id xmlns:xlink="http://www.w3.org/1999/xlink" content-type="zoobank" xlink:type="simple">http://zoobank.org/84C444F8-1056-4C6E-9375-3399AE400B8D</object-id>
            </tp:taxon-name><tp:taxon-status xmlns:xlink="http://www.w3.org/1999/xlink" xlink:type="simple">sp. nov.</tp:taxon-status><xref ref-type="fig" rid="F3">Figure 3D–F, N</xref></tp:nomenclature><tp:treatment-sec sec-type="type material" id="SECID0E55BM"><title>Type material.</title><p><bold><italic>Holotype</italic>,</bold> female, Ecuador: Napo [= Orellana], Via Kerrmegee, Sta. Rosa, 1°5'77"S, 17[sic, possibly 77]°34'14"W, 377 m, 21 Sep 2000, M. Vallejo R., ex. <italic><tp:taxon-name><tp:taxon-name-part taxon-name-part-type="genus" reg="Astrocaryum">Astrocaryum</tp:taxon-name-part> <tp:taxon-name-part taxon-name-part-type="species" reg="urostachys">urostachys</tp:taxon-name-part></tp:taxon-name></italic> (<named-content xmlns:xlink="http://www.w3.org/1999/xlink" content-type="dwc:institutional_code" xlink:type="simple">PUCE</named-content>).</p></tp:treatment-sec><tp:treatment-sec sec-type="diagnosis" id="SECID0E36BM"><title>Diagnosis.</title><p>2.7 mm (n = 1), 2.7 × as long as wide. This species is distinguished by the elytral apex attenuate and weakly emarginate, declivity distinctly sulcate along interstriae 2, declivital interstriae 2 unarmed, interstriae 1 and 3 armed, declivital striae 1 and 2 parallel on declivital face and widely spaced, and declivital striae 2 punctate. It is most similar to <italic><tp:taxon-name><tp:taxon-name-part taxon-name-part-type="genus" reg="Coptoborus">C.</tp:taxon-name-part> <tp:taxon-name-part taxon-name-part-type="species" reg="ochromactonus">ochromactonus</tp:taxon-name-part></tp:taxon-name></italic> and can be further distinguished by the larger size 2.7 mm vs. 2.5–2.6 mm, and more elongate body 2.7 × as long as wide vs. 2.5–2.6 × as long as wide, more elongate pronotum 1.2 × as long as wide vs. 1.05–1.1 × as long as wide, and distribution east of the Andes vs. west of the Andes.</p></tp:treatment-sec><tp:treatment-sec sec-type="Similar species" id="SECID0ENACM"><title>Similar species.</title><p><italic><tp:taxon-name><tp:taxon-name-part taxon-name-part-type="genus" reg="Coptoborus">C.</tp:taxon-name-part> <tp:taxon-name-part taxon-name-part-type="species" reg="leeloo">leeloo</tp:taxon-name-part></tp:taxon-name></italic>, <italic><tp:taxon-name><tp:taxon-name-part taxon-name-part-type="genus" reg="Coptoborus">C.</tp:taxon-name-part> <tp:taxon-name-part taxon-name-part-type="species" reg="nudulus">nudulus</tp:taxon-name-part></tp:taxon-name></italic>, <italic><tp:taxon-name><tp:taxon-name-part taxon-name-part-type="genus" reg="Coptoborus">C.</tp:taxon-name-part> <tp:taxon-name-part taxon-name-part-type="species" reg="ochromactonus">ochromactonus</tp:taxon-name-part></tp:taxon-name></italic>, <italic><tp:taxon-name><tp:taxon-name-part taxon-name-part-type="genus" reg="Coptoborus">C.</tp:taxon-name-part> <tp:taxon-name-part taxon-name-part-type="species" reg="pilisoror">pilisoror</tp:taxon-name-part></tp:taxon-name></italic>, <italic><tp:taxon-name><tp:taxon-name-part taxon-name-part-type="genus" reg="Coptoborus">C.</tp:taxon-name-part> <tp:taxon-name-part taxon-name-part-type="species" reg="ripley">ripley</tp:taxon-name-part></tp:taxon-name></italic>, <italic><tp:taxon-name><tp:taxon-name-part taxon-name-part-type="genus" reg="Coptoborus">C.</tp:taxon-name-part> <tp:taxon-name-part taxon-name-part-type="species" reg="sororcula">sororcula</tp:taxon-name-part></tp:taxon-name></italic>, <italic><tp:taxon-name><tp:taxon-name-part taxon-name-part-type="genus" reg="Coptoborus">C.</tp:taxon-name-part> <tp:taxon-name-part taxon-name-part-type="species" reg="spicatus">spicatus</tp:taxon-name-part></tp:taxon-name></italic>.</p></tp:treatment-sec><tp:treatment-sec sec-type="description" id="SECID0EADCM"><title>Description</title><p><bold>(female). <italic>Holotype</italic></bold> 2.7 mm, 2.7 × as long as wide. Body brown, antennae and legs lighter. <bold><italic>Head</italic></bold>: epistoma smooth. Frons strongly shiny, finely punctate, setose; each puncture bearing a long, erect hair-like seta. Eyes broadly and moderately emarginate. Submentum narrow, triangular, deeply impressed. Antennal scape regularly thick, shorter than club. Pedicel shorter than funicle. Club circular, flat, type 3; segment 1 corneous, subconvex on anterior face, occupying basal ~1/4; segment 2 narrow, subconvex, corneous; segments 1 and 2 present on posterior face. <bold><italic>Pronotum</italic></bold>: 1.2 × as long as wide. In dorsal view long and rounded frontally, type 7, sides parallel in basal 3/4, rounded anteriorly; anterior margin with two projecting serrations. In lateral view elongate, disc longer than anterior slope, type 7, summit prominent, on anterior 3/4. Anterior slope with densely spaced, broad coarse asperities, becoming lower and more strongly transverse towards summit. Disc reticulate, subshiny with moderately dense, minute punctures, some longer hair-like setae at margins. Lateral margins carinate on basal third. <bold><italic>Elytra</italic></bold>: 1.5 × as long as wide, 1.25 × as long as pronotum. Scutellum minute. Elytra attenuate, parallel-sided in basal 2/3, then acutely rounded to apex, apex weakly emarginate. Disc smooth, dull; strial punctures moderate, shallow, glabrous; interstriae flat, sparsely, minutely punctate, unarmed, each puncture bearing a long semi-erect hair-like seta. Declivity gradual, smooth, shiny, appearing bisulcate, occupying apical 2/5 of elytra; striae not impressed, striae 1 and 2 parallel, strial punctures much larger and shallower than those of disc; interstriae 2 weakly sulcate, unarmed, punctate; interstriae 1 and 3 weakly costate with six and five minute granules, each granule bearing a long semi-erect hair-like seta. Posterolateral margin with interstriae 3 and 9 joining, forming a weakly serrate acute carina and continuing submarginally to apex. <bold><italic>Legs</italic></bold>: protibiae obliquely triangular, broadest at apical 1/4; apical 1/2 of outer margin with seven large, socketed denticles, their length longer than basal width. Meso- and metatibiae flattened; outer margin evenly rounded with seven large, socketed denticles.</p></tp:treatment-sec><tp:treatment-sec sec-type="etymology" id="SECID0EWDCM"><title>Etymology.</title><p>L. <italic>bu</italic> = big, <italic>soror</italic> = sister. Noun in apposition.</p></tp:treatment-sec><tp:treatment-sec sec-type="distribution" id="SECID0EAECM"><title>Distribution.</title><p>Ecuador (Orellana).</p></tp:treatment-sec><tp:treatment-sec sec-type="biology" id="SECID0EFECM"><title>Biology.</title><p>This species has been recorded from <italic><tp:taxon-name><tp:taxon-name-part taxon-name-part-type="genus" reg="Astrocaryum">Astrocaryum</tp:taxon-name-part> <tp:taxon-name-part taxon-name-part-type="species" reg="urostachys">urostachys</tp:taxon-name-part></tp:taxon-name></italic> (<tp:taxon-name><tp:taxon-name-part taxon-name-part-type="family">Arecaceae</tp:taxon-name-part></tp:taxon-name>).</p></tp:treatment-sec><tp:treatment-sec><!--Section generated to contain objects referenced in tp:taxon-treatment.--><fig id="F3" position="float" orientation="portrait"><object-id xmlns:xlink="http://www.w3.org/1999/xlink" content-type="doi" xlink:type="simple">10.3897/zookeys.144.62246.figure3</object-id><object-id xmlns:xlink="http://www.w3.org/1999/xlink" content-type="arpha" xlink:type="simple">2F4A0D05-9FA5-520B-8E9A-9C946055F29A</object-id><label>Figure 3.</label><caption><p>Dorsal, lateral, frontal and declivital view of <italic><tp:taxon-name><tp:taxon-name-part taxon-name-part-type="genus" reg="Coptoborus">Coptoborus</tp:taxon-name-part> <tp:taxon-name-part taxon-name-part-type="species" reg="brigman">brigman</tp:taxon-name-part></tp:taxon-name></italic> holotype, 1.8 mm (<bold>A–C, M</bold>), <italic><tp:taxon-name><tp:taxon-name-part taxon-name-part-type="genus" reg="Coptoborus">C.</tp:taxon-name-part> <tp:taxon-name-part taxon-name-part-type="species" reg="busoror">busoror</tp:taxon-name-part></tp:taxon-name></italic> holotype, 2.7 mm (<bold>D–F, N</bold>), <italic><tp:taxon-name><tp:taxon-name-part taxon-name-part-type="genus" reg="Coptoborus">C.</tp:taxon-name-part> <tp:taxon-name-part taxon-name-part-type="species" reg="capillisoror">capillisoror</tp:taxon-name-part></tp:taxon-name></italic> holotype, 2.3 mm (<bold>G–I, O</bold>), <italic><tp:taxon-name><tp:taxon-name-part taxon-name-part-type="genus" reg="Coptoborus">C.</tp:taxon-name-part> <tp:taxon-name-part taxon-name-part-type="species" reg="carumbensis">carumbensis</tp:taxon-name-part></tp:taxon-name></italic> holotype, 2.2 mm (<bold>J–L, P</bold>). All photographs by SMS, <bold>J–L, P</bold> copyright National Museum of Natural History, Smithsonian Institution, Washington, D.C., published by permission.</p></caption><graphic xmlns:xlink="http://www.w3.org/1999/xlink" xlink:href="zookeys-1044-609-g003.jpg" position="float" orientation="portrait" xlink:type="simple" id="oo_555838.jpg"><uri content-type="original_file" xlink:type="simple">https://binary.pensoft.net/fig/555838</uri></graphic></fig></tp:treatment-sec></tp:taxon-treatment>
