# Supplementary material for: A revision of the Neotropical genus Coptoborus Hopkins (Coleoptera, Curculionidae, Scolytinae, Xyleborini)
Source: Zookeys. 2021 Jun 16;1044:609–720. doi: 10.3897/zookeys.144.62246 (PMC8222199; doi:10.3897/zookeys.144.62246)
Supplement: XML Treatment for Coptoborus chica [file zookeys.144.62246-treatment17.xml]

<!DOCTYPE tp:taxon-treatment
  PUBLIC "-//TaxonX//DTD Taxonomic Treatment Publishing DTD v0 20100105//EN" "tax-treatment-NSO.dtd">
<tp:taxon-treatment xmlns:tp="http://www.plazi.org/taxpub"><tp:treatment-meta><kwd-group><label>Taxon classification</label><kwd><named-content xmlns:xlink="http://www.w3.org/1999/xlink" content-type="kingdom">Animalia</named-content></kwd><kwd><named-content xmlns:xlink="http://www.w3.org/1999/xlink" content-type="order">Coleoptera</named-content></kwd><kwd><named-content xmlns:xlink="http://www.w3.org/1999/xlink" content-type="family">Curculionidae</named-content></kwd></kwd-group><mixed-citation publication-type="journal"><person-group><name><surname>Smith</surname><given-names>Sarah M.</given-names></name><name><surname>Cognato</surname><given-names>Anthony I.</given-names></name></person-group><article-title>A revision of the Neotropical genus <italic><tp:taxon-name><tp:taxon-name-part taxon-name-part-type="genus" reg="Coptoborus">Coptoborus</tp:taxon-name-part></tp:taxon-name></italic> Hopkins (<tp:taxon-name><tp:taxon-name-part taxon-name-part-type="order">Coleoptera</tp:taxon-name-part></tp:taxon-name>, <tp:taxon-name><tp:taxon-name-part taxon-name-part-type="family">Curculionidae</tp:taxon-name-part></tp:taxon-name>, <tp:taxon-name><tp:taxon-name-part taxon-name-part-type="subfamily">Scolytinae</tp:taxon-name-part></tp:taxon-name>, <tp:taxon-name><tp:taxon-name-part taxon-name-part-type="tribe">Xyleborini</tp:taxon-name-part></tp:taxon-name>)</article-title><source>Zookeys</source><day>16</day><month>6</month><year>2021</year><volume>1044</volume><fpage>609</fpage><lpage>720</lpage><pub-id pub-id-type="doi">10.3897/zookeys.144.62246</pub-id></mixed-citation></tp:treatment-meta><tp:nomenclature><tp:taxon-name><object-id xmlns:xlink="http://www.w3.org/1999/xlink" content-type="arpha" xlink:type="simple">3FF830AF-2618-50F0-9B98-0D20EF41E845</object-id>
              <tp:taxon-name-part taxon-name-part-type="genus" reg="Coptoborus">Coptoborus</tp:taxon-name-part>
              <tp:taxon-name-part taxon-name-part-type="species" reg="chica">chica</tp:taxon-name-part>
              <object-id xmlns:xlink="http://www.w3.org/1999/xlink" content-type="zoobank" xlink:type="simple">http://zoobank.org/B0B2EED2-87F6-4378-9A6D-574CEEECA656</object-id>
            </tp:taxon-name><tp:taxon-status xmlns:xlink="http://www.w3.org/1999/xlink" xlink:type="simple">sp. nov.</tp:taxon-status><xref ref-type="fig" rid="F4">Figure 4D–F, N</xref></tp:nomenclature><tp:treatment-sec sec-type="type material" id="SECID0EU3CM"><title>Type material.</title><p><bold><italic>Holotype</italic>,</bold> female, Suriname: Sipaliwini, <named-content xmlns:xlink="http://www.w3.org/1999/xlink" content-type="dwc:verbatimCoordinates" xlink:type="simple"><named-content content-type="geo-json" specific-use="{&#34;type&#34;:&#34;Point&#34;,&#34;coordinates&#34;:[-55.385000,2.977312]}" id="NCID0EC4CM" xlink:type="simple">2.977312°N, 55.38500°W</named-content></named-content>, 200 m, Camp 4 (low), Kasikasima, T. Larsen, 20–25.iii.2012, FIT, SR12-0320-TN1, 2012 CI-RAP survey (<named-content xmlns:xlink="http://www.w3.org/1999/xlink" content-type="dwc:institutional_code" xlink:type="simple">NZCS</named-content>).</p></tp:treatment-sec><tp:treatment-sec sec-type="diagnosis" id="SECID0EP4CM"><title>Diagnosis.</title><p>2.0 mm (n = 1), 3.33 × as long as wide. This species is distinguished by the elytral apex attenuate and entire, declivity interstriae 2 convex, declivital interstriae 1 and 3 denticulate and interstriae 2 unarmed, declivital subapical margin armed with three denticles, and declivital interstriae 1 denticles small, 0.5–1 × high as wide.</p></tp:treatment-sec><tp:treatment-sec sec-type="Similar species" id="SECID0EU4CM"><title>Similar species.</title><p><italic><tp:taxon-name><tp:taxon-name-part taxon-name-part-type="genus" reg="Coptoborus">C.</tp:taxon-name-part> <tp:taxon-name-part taxon-name-part-type="species" reg="papillicauda">papillicauda</tp:taxon-name-part></tp:taxon-name></italic>.</p></tp:treatment-sec><tp:treatment-sec sec-type="description" id="SECID0EF5CM"><title>Description</title><p><bold>(female). <italic>Holotype</italic></bold> 2.0 mm, 3.33 × as long as wide. Body, antennae, and legs light brown. <bold><italic>Head</italic></bold>: epistoma tuberculate. Frons strongly shiny, finely punctate, setose; each puncture bearing a long, erect hair-like seta. Eyes narrowly and deeply emarginate. Submentum narrow, triangular, slightly impressed. Antennal scape regularly thick, shorter than club. Pedicel shorter than funicle. Club circular, flat, type 3; segment 1 corneous, transverse on anterior face, occupying basal ~1/5; segment 2 narrow, transverse, corneous; segments 1 and 2 present on posterior face. <bold><italic>Pronotum</italic></bold>: 1.3 × as long as wide. In dorsal view long and rounded frontally, type 7, sides parallel in basal 4/5, rounded anteriorly; anterior margin without serrations. In lateral view elongate, disc longer than anterior slope, type 7, summit prominent, on anterior 3/4. Anterior slope with densely spaced, broad fine asperities, becoming lower and more strongly transverse towards summit. Disc dull with sparse, minute punctures, some longer hair-like setae at margins. Lateral margins obliquely costate. <bold><italic>Elytra</italic></bold>: 2.0 × as long as wide, 1.5 × as long as pronotum. Scutellum small. Elytra attenuate, parallel-sided in basal 3/4, then acutely rounded to apex, apex entire. Disc shiny; striae minutely punctate, glabrous; interstriae flat, sparsely, minutely punctate, unarmed, glabrous. Declivity gradually rounded, occupying ~1/3 of elytra, smooth, shiny, declivital face weakly convex; striae very shallowly impressed, strial punctures larger, deeper than those of disc, glabrous, striae 1 irregular, slightly laterally broadened from base to declivital midpoint and then narrowing towards apex; interstriae flat, interstriae 1 and 3 each with three small denticles, interstriae 2 unarmed, those of interstriae 1 and 3 subequal, 0.5–1 × high as wide, interstriae with a sparse row of erect bristle-like setae. Posterolateral margin with interstriae 3 and 9 joining, forming a feebly carina armed with three small denticles and continuing submarginally to apex. <bold><italic>Legs</italic></bold>: protibiae obliquely triangular, broadest at apical 1/3; apical 1/2 of outer margin with seven large, socketed denticles, their length longer than basal width. Meso- and metatibiae flattened; outer margin evenly rounded with nine and seven large, socketed denticles, respectively.</p></tp:treatment-sec><tp:treatment-sec sec-type="etymology" id="SECID0E25CM"><title>Etymology.</title><p>Spanish, <italic>chica</italic> = girl. Noun in apposition.</p></tp:treatment-sec><tp:treatment-sec sec-type="distribution" id="SECID0ED6CM"><title>Distribution.</title><p>Suriname.</p></tp:treatment-sec><tp:treatment-sec sec-type="biology" id="SECID0EI6CM"><title>Biology.</title><p>Unknown.</p></tp:treatment-sec><tp:treatment-sec><!--Section generated to contain objects referenced in tp:taxon-treatment.--><fig id="F4" position="float" orientation="portrait"><object-id xmlns:xlink="http://www.w3.org/1999/xlink" content-type="doi" xlink:type="simple">10.3897/zookeys.144.62246.figure4</object-id><object-id xmlns:xlink="http://www.w3.org/1999/xlink" content-type="arpha" xlink:type="simple">B84B8EDE-A176-5051-8D8F-B409A8017070</object-id><label>Figure 4.</label><caption><p>Dorsal, lateral, frontal and declivital view of <italic><tp:taxon-name><tp:taxon-name-part taxon-name-part-type="genus" reg="Coptoborus">Coptoborus</tp:taxon-name-part> <tp:taxon-name-part taxon-name-part-type="species" reg="catulus">catulus</tp:taxon-name-part></tp:taxon-name></italic> 2.2 mm (<bold>A–C, M</bold>), <italic><tp:taxon-name><tp:taxon-name-part taxon-name-part-type="genus" reg="Coptoborus">C.</tp:taxon-name-part> <tp:taxon-name-part taxon-name-part-type="species" reg="chica">chica</tp:taxon-name-part></tp:taxon-name></italic> holotype, 2.0 mm (<bold>D–F, N</bold>), <italic><tp:taxon-name><tp:taxon-name-part taxon-name-part-type="genus" reg="Coptoborus">C.</tp:taxon-name-part> <tp:taxon-name-part taxon-name-part-type="species" reg="coartatus">coartatus</tp:taxon-name-part></tp:taxon-name></italic> 2.7–2.9 mm (<bold>G–I, O</bold>), <italic><tp:taxon-name><tp:taxon-name-part taxon-name-part-type="genus" reg="Coptoborus">C.</tp:taxon-name-part> <tp:taxon-name-part taxon-name-part-type="species" reg="cracens">cracens</tp:taxon-name-part></tp:taxon-name></italic> 1.8–2.0 mm (<bold>J–L, P</bold>). All photographs by SMS.</p></caption><graphic xmlns:xlink="http://www.w3.org/1999/xlink" xlink:href="zookeys-1044-609-g004.jpg" position="float" orientation="portrait" xlink:type="simple" id="oo_555839.jpg"><uri content-type="original_file" xlink:type="simple">https://binary.pensoft.net/fig/555839</uri></graphic></fig></tp:treatment-sec></tp:taxon-treatment>
