# Supplementary material for: A revision of the Neotropical genus Coptoborus Hopkins (Coleoptera, Curculionidae, Scolytinae, Xyleborini)
Source: Zookeys. 2021 Jun 16;1044:609–720. doi: 10.3897/zookeys.144.62246 (PMC8222199; doi:10.3897/zookeys.144.62246)
Supplement: XML Treatment for Coptoborus coartatus [file zookeys.144.62246-treatment18.xml]

<!DOCTYPE tp:taxon-treatment
  PUBLIC "-//TaxonX//DTD Taxonomic Treatment Publishing DTD v0 20100105//EN" "tax-treatment-NSO.dtd">
<tp:taxon-treatment xmlns:tp="http://www.plazi.org/taxpub"><tp:treatment-meta><kwd-group><label>Taxon classification</label><kwd><named-content xmlns:xlink="http://www.w3.org/1999/xlink" content-type="kingdom">Animalia</named-content></kwd><kwd><named-content xmlns:xlink="http://www.w3.org/1999/xlink" content-type="order">Coleoptera</named-content></kwd><kwd><named-content xmlns:xlink="http://www.w3.org/1999/xlink" content-type="family">Curculionidae</named-content></kwd></kwd-group><mixed-citation publication-type="journal"><person-group><name><surname>Smith</surname><given-names>Sarah M.</given-names></name><name><surname>Cognato</surname><given-names>Anthony I.</given-names></name></person-group><article-title>A revision of the Neotropical genus <italic><tp:taxon-name><tp:taxon-name-part taxon-name-part-type="genus" reg="Coptoborus">Coptoborus</tp:taxon-name-part></tp:taxon-name></italic> Hopkins (<tp:taxon-name><tp:taxon-name-part taxon-name-part-type="order">Coleoptera</tp:taxon-name-part></tp:taxon-name>, <tp:taxon-name><tp:taxon-name-part taxon-name-part-type="family">Curculionidae</tp:taxon-name-part></tp:taxon-name>, <tp:taxon-name><tp:taxon-name-part taxon-name-part-type="subfamily">Scolytinae</tp:taxon-name-part></tp:taxon-name>, <tp:taxon-name><tp:taxon-name-part taxon-name-part-type="tribe">Xyleborini</tp:taxon-name-part></tp:taxon-name>)</article-title><source>Zookeys</source><day>16</day><month>6</month><year>2021</year><volume>1044</volume><fpage>609</fpage><lpage>720</lpage><pub-id pub-id-type="doi">10.3897/zookeys.144.62246</pub-id></mixed-citation></tp:treatment-meta><tp:nomenclature><tp:taxon-name><object-id xmlns:xlink="http://www.w3.org/1999/xlink" content-type="arpha" xlink:type="simple">DFC5439B-807A-5FF4-86AA-C6A4250BC64E</object-id>
              <tp:taxon-name-part taxon-name-part-type="genus" reg="Coptoborus">Coptoborus</tp:taxon-name-part>
              <tp:taxon-name-part taxon-name-part-type="species" reg="coartatus">coartatus</tp:taxon-name-part>
            </tp:taxon-name><tp:taxon-authority>(Sampson, 1921)</tp:taxon-authority><tp:taxon-status xmlns:xlink="http://www.w3.org/1999/xlink" xlink:type="simple">comb. nov.</tp:taxon-status><xref ref-type="fig" rid="F4">Figure 4G–I, O</xref><tp:nomenclature-citation-list><tp:nomenclature-citation><tp:taxon-name>
                  <tp:taxon-name-part taxon-name-part-type="genus" reg="Xyleborus">Xyleborus</tp:taxon-name-part> <tp:taxon-name-part taxon-name-part-type="species" reg="coartatus">coartatus</tp:taxon-name-part></tp:taxon-name><comment>Sampson, 1921: 32.</comment></tp:nomenclature-citation><tp:nomenclature-citation><tp:taxon-name>
                  <tp:taxon-name-part taxon-name-part-type="genus" reg="Theoborus">Theoborus</tp:taxon-name-part> <tp:taxon-name-part taxon-name-part-type="species" reg="coartatus">coartatus</tp:taxon-name-part></tp:taxon-name><comment>(Sampson): <xref ref-type="bibr" rid="B88">Wood 1982</xref>: 776.</comment></tp:nomenclature-citation><tp:nomenclature-citation><tp:taxon-name>
                  <tp:taxon-name-part taxon-name-part-type="genus" reg="Xyleborus">Xyleborus</tp:taxon-name-part> <tp:taxon-name-part taxon-name-part-type="species" reg="artecuneolus">artecuneolus</tp:taxon-name-part></tp:taxon-name><comment>Schedl, 1939: 14: Synonymy: <xref ref-type="bibr" rid="B81">Wood 1966</xref>: 31.</comment></tp:nomenclature-citation></tp:nomenclature-citation-list></tp:nomenclature><tp:treatment-sec sec-type="type material" id="SECID0EFCDM"><title>Type material.</title><p><bold><italic>Holotype</italic></bold><italic><tp:taxon-name><tp:taxon-name-part taxon-name-part-type="genus" reg="Xyleborus">Xyleborus</tp:taxon-name-part> <tp:taxon-name-part taxon-name-part-type="species" reg="coartatus">coartatus</tp:taxon-name-part></tp:taxon-name></italic> (<named-content xmlns:xlink="http://www.w3.org/1999/xlink" content-type="dwc:institutional_code" xlink:type="simple">NHMUK</named-content>), examined.</p></tp:treatment-sec><tp:treatment-sec sec-type="New records" id="SECID0EDDDM"><title>New records.</title><p>Ecuador: Los Ríos Prov., Canton La Clementina, Samama Nature Reserve, <named-content xmlns:xlink="http://www.w3.org/1999/xlink" content-type="dwc:verbatimCoordinates" xlink:type="simple"><named-content content-type="geo-json" specific-use="{&#34;type&#34;:&#34;Point&#34;,&#34;coordinates&#34;:[-79.331117,-1.647533]}" id="NCID0EMDDM" xlink:type="simple">01°38.852'S, 79°19.867'W</named-content></named-content>, 381–430 m, 13–15.v.2015, Cognato, Smith, Osborn, Martinez et al., sample EC 13, ex 4 cm diameter hanging liana (<named-content xmlns:xlink="http://www.w3.org/1999/xlink" content-type="dwc:institutional_code" xlink:type="simple">MSUC</named-content>, 4; <named-content xmlns:xlink="http://www.w3.org/1999/xlink" content-type="dwc:institutional_code" xlink:type="simple">PUCE</named-content>, 1); Napo Prov. [= Orellana Prov.], Tiputini Biodiversity Station, <named-content xmlns:xlink="http://www.w3.org/1999/xlink" content-type="dwc:verbatimCoordinates" xlink:type="simple"><named-content content-type="geo-json" specific-use="{&#34;type&#34;:&#34;Point&#34;,&#34;coordinates&#34;:[-76.144167,-0.631944]}" id="NCID0EEEDM" xlink:type="simple">00°37'55"S, 076°08'39"W</named-content></named-content>, 220–250 m, June 1998, T.L. Erwin et al. collectors, insecticidal fogging, terra firme forest, trans[ect] 2, sta[tion] 1, Erwin lot #1810 (<named-content xmlns:xlink="http://www.w3.org/1999/xlink" content-type="dwc:institutional_code" xlink:type="simple">ICB</named-content>, 1). Peru: Madre de Dios Dept., Los Amigos Biological Station, <named-content xmlns:xlink="http://www.w3.org/1999/xlink" content-type="dwc:verbatimCoordinates" xlink:type="simple"><named-content content-type="geo-json" specific-use="{&#34;type&#34;:&#34;Point&#34;,&#34;coordinates&#34;:[-70.100667,-12.581667]}" id="NCID0EUEDM" xlink:type="simple">12°34.9'S, 70°6.04'W</named-content></named-content>, Smith, Hulcr, 26.iv.–2.v.2008, sample Peru 40b, 4 cm twig (<named-content xmlns:xlink="http://www.w3.org/1999/xlink" content-type="dwc:institutional_code" xlink:type="simple">MSUC</named-content>, 3); as previous except: CM2, GPS <named-content xmlns:xlink="http://www.w3.org/1999/xlink" content-type="dwc:verbatimCoordinates" xlink:type="simple"><named-content content-type="geo-json" specific-use="{&#34;type&#34;:&#34;Point&#34;,&#34;coordinates&#34;:[-70.251700,-12.449200]}" id="NCID0EEFDM" xlink:type="simple">12.4492°S, 70.2517°W</named-content></named-content>, Smith, Hulcr, 17–18.v.2008, sample Peru 88c 3 cm diameter branch (<named-content xmlns:xlink="http://www.w3.org/1999/xlink" content-type="dwc:institutional_code" xlink:type="simple">MSUC</named-content>, 7).</p></tp:treatment-sec><tp:treatment-sec sec-type="diagnosis" id="SECID0ERFDM"><title>Diagnosis.</title><p>2.7–2.9 mm (mean = 2.82 mm; n = 5), 2.33–2.55 × as long as wide. This species is distinguished by the elytral apex broadly rounded and entire, posterolateral margin continuously and smoothly carinate to interstriae 6, extended posteriad and appearing shelf-like, and declivity moderately impressed along interstriae 2.</p></tp:treatment-sec><tp:treatment-sec sec-type="Similar species" id="SECID0EWFDM"><title>Similar species.</title><p><italic><tp:taxon-name><tp:taxon-name-part taxon-name-part-type="genus" reg="Coptoborus">C.</tp:taxon-name-part> <tp:taxon-name-part taxon-name-part-type="species" reg="ricini">ricini</tp:taxon-name-part></tp:taxon-name></italic>.</p></tp:treatment-sec><tp:treatment-sec sec-type="distribution" id="SECID0EHGDM"><title>Distribution.</title><p>Brazil (Bahia, Minas Gerais), Colombia (Cundinamarca, Tolima, Valle de Cauca), Costa Rica (Limón, San José), Ecuador* (Los Ríos, Orellana), Mexico (Chiapas), Panama (Chiriquí), Peru (Madre de Dios), Trinidad.</p></tp:treatment-sec><tp:treatment-sec sec-type="biology" id="SECID0EMGDM"><title>Biology.</title><p>This species is known from <italic><tp:taxon-name><tp:taxon-name-part taxon-name-part-type="genus" reg="Mimosa">Mimosa</tp:taxon-name-part></tp:taxon-name></italic> (<tp:taxon-name><tp:taxon-name-part taxon-name-part-type="family">Fabaceae</tp:taxon-name-part></tp:taxon-name>), <italic><tp:taxon-name><tp:taxon-name-part taxon-name-part-type="genus" reg="Theobroma">Theobroma</tp:taxon-name-part> <tp:taxon-name-part taxon-name-part-type="species" reg="cacao">cacao</tp:taxon-name-part></tp:taxon-name></italic>, and an unidentified <italic><tp:taxon-name><tp:taxon-name-part taxon-name-part-type="genus" reg="Theobroma">Theobroma</tp:taxon-name-part></tp:taxon-name></italic> (<tp:taxon-name><tp:taxon-name-part taxon-name-part-type="family">Malvaceae</tp:taxon-name-part></tp:taxon-name>) (<xref ref-type="bibr" rid="B92">Wood and Bright 1992</xref>). <xref ref-type="bibr" rid="B88">Wood (1982)</xref> reported collecting the species from boles of small trees 8–20 cm in diameter but has been collected in smaller 3–4 cm diameter branches in Ecuador and Peru. It is considered a minor pest of <tp:taxon-name><tp:taxon-name-part taxon-name-part-type="genus" reg="Theobroma"/><tp:taxon-name-part taxon-name-part-type="species" reg="cacao">cacao</tp:taxon-name-part></tp:taxon-name> (<xref ref-type="bibr" rid="B91">Wood 2007</xref>).</p></tp:treatment-sec><tp:treatment-sec sec-type="remarks" id="SECID0EKIDM"><title>Remarks.</title><p><xref ref-type="bibr" rid="B91">Wood (2007)</xref> reports this species as introduced into Africa but published reports were not located. This erroneous record appears to be due to a reference to the species in the description of the African species <italic><tp:taxon-name><tp:taxon-name-part taxon-name-part-type="genus" reg="Xyleborus">Xyleborus</tp:taxon-name-part> <tp:taxon-name-part taxon-name-part-type="species" reg="ovatus">ovatus</tp:taxon-name-part></tp:taxon-name></italic><xref ref-type="bibr" rid="B28">Eggers (1932</xref>: 298) in which Eggers compared the form of <italic><tp:taxon-name><tp:taxon-name-part taxon-name-part-type="genus" reg="Xyleborus">X.</tp:taxon-name-part> <tp:taxon-name-part taxon-name-part-type="species" reg="ovatus">ovatus</tp:taxon-name-part></tp:taxon-name></italic> to that of the South American species <italic><tp:taxon-name><tp:taxon-name-part taxon-name-part-type="genus" reg="Xyleborus">X.</tp:taxon-name-part> <tp:taxon-name-part taxon-name-part-type="species" reg="coartatus">coartatus</tp:taxon-name-part></tp:taxon-name></italic> but did not state that the latter species occurred in Africa.</p></tp:treatment-sec><tp:treatment-sec><!--Section generated to contain objects referenced in tp:taxon-treatment.--><fig id="F4" position="float" orientation="portrait"><object-id xmlns:xlink="http://www.w3.org/1999/xlink" content-type="doi" xlink:type="simple">10.3897/zookeys.144.62246.figure4</object-id><object-id xmlns:xlink="http://www.w3.org/1999/xlink" content-type="arpha" xlink:type="simple">B84B8EDE-A176-5051-8D8F-B409A8017070</object-id><label>Figure 4.</label><caption><p>Dorsal, lateral, frontal and declivital view of <italic><tp:taxon-name><tp:taxon-name-part taxon-name-part-type="genus" reg="Coptoborus">Coptoborus</tp:taxon-name-part> <tp:taxon-name-part taxon-name-part-type="species" reg="catulus">catulus</tp:taxon-name-part></tp:taxon-name></italic> 2.2 mm (<bold>A–C, M</bold>), <italic><tp:taxon-name><tp:taxon-name-part taxon-name-part-type="genus" reg="Coptoborus">C.</tp:taxon-name-part> <tp:taxon-name-part taxon-name-part-type="species" reg="chica">chica</tp:taxon-name-part></tp:taxon-name></italic> holotype, 2.0 mm (<bold>D–F, N</bold>), <italic><tp:taxon-name><tp:taxon-name-part taxon-name-part-type="genus" reg="Coptoborus">C.</tp:taxon-name-part> <tp:taxon-name-part taxon-name-part-type="species" reg="coartatus">coartatus</tp:taxon-name-part></tp:taxon-name></italic> 2.7–2.9 mm (<bold>G–I, O</bold>), <italic><tp:taxon-name><tp:taxon-name-part taxon-name-part-type="genus" reg="Coptoborus">C.</tp:taxon-name-part> <tp:taxon-name-part taxon-name-part-type="species" reg="cracens">cracens</tp:taxon-name-part></tp:taxon-name></italic> 1.8–2.0 mm (<bold>J–L, P</bold>). All photographs by SMS.</p></caption><graphic xmlns:xlink="http://www.w3.org/1999/xlink" xlink:href="zookeys-1044-609-g004.jpg" position="float" orientation="portrait" xlink:type="simple" id="oo_555839.jpg"><uri content-type="original_file" xlink:type="simple">https://binary.pensoft.net/fig/555839</uri></graphic></fig></tp:treatment-sec><ref-list><ref id="B88"><mixed-citation xmlns:xlink="http://www.w3.org/1999/xlink" xlink:type="simple"><person-group><name name-style="western"><surname>Wood</surname><given-names>SL</given-names></name></person-group> (<year>1982</year>) <article-title>The bark and ambrosia beetles of North and Central America (<tp:taxon-name><tp:taxon-name-part taxon-name-part-type="order">Coleoptera</tp:taxon-name-part></tp:taxon-name>: <tp:taxon-name><tp:taxon-name-part taxon-name-part-type="family">Scolytidae</tp:taxon-name-part></tp:taxon-name>), a taxonomic monograph.</article-title><source>Great Basin Naturalist Memoirs</source><volume>8</volume>: <fpage>1</fpage>–<lpage>1359</lpage>.</mixed-citation></ref><ref id="B81"><mixed-citation xmlns:xlink="http://www.w3.org/1999/xlink" xlink:type="simple"><person-group><name name-style="western"><surname>Wood</surname><given-names>SL</given-names></name></person-group> (<year>1966</year>) <article-title>New synonymy in the <tp:taxon-name><tp:taxon-name-part taxon-name-part-type="family">Platypodidae</tp:taxon-name-part></tp:taxon-name> and <tp:taxon-name><tp:taxon-name-part taxon-name-part-type="family">Scolytidae</tp:taxon-name-part></tp:taxon-name> (<tp:taxon-name><tp:taxon-name-part taxon-name-part-type="order">Coleoptera</tp:taxon-name-part></tp:taxon-name>).</article-title><source>Great Basin Naturalist</source><volume>26</volume>: <fpage>17</fpage>–<lpage>33</lpage>. <ext-link xlink:type="simple" ext-link-type="doi" xlink:href="10.5962/bhl.part.14260">https://doi.org/10.5962/bhl.part.14260</ext-link></mixed-citation></ref><ref id="B92"><mixed-citation xmlns:xlink="http://www.w3.org/1999/xlink" xlink:type="simple"><person-group><name name-style="western"><surname>Wood</surname><given-names>SL</given-names></name><name name-style="western"><surname>Bright</surname><given-names>DE</given-names></name></person-group> (<year>1992</year>) <article-title>A catalog of <tp:taxon-name><tp:taxon-name-part taxon-name-part-type="family">Scolytidae</tp:taxon-name-part></tp:taxon-name> and <tp:taxon-name><tp:taxon-name-part taxon-name-part-type="family">Platypodidae</tp:taxon-name-part></tp:taxon-name> (<tp:taxon-name><tp:taxon-name-part taxon-name-part-type="order">Coleoptera</tp:taxon-name-part></tp:taxon-name>), part 2: Taxonomic index.</article-title><source>The Great Basin Naturalist Memoirs</source><volume>13</volume>: <fpage>1</fpage>–<lpage>1553</lpage>.</mixed-citation></ref><ref id="B91"><mixed-citation xmlns:xlink="http://www.w3.org/1999/xlink" xlink:type="simple"><person-group><name name-style="western"><surname>Wood</surname><given-names>SL</given-names></name></person-group> (<year>2007</year>) <source>Bark and ambrosia beetles of South America (<tp:taxon-name><tp:taxon-name-part taxon-name-part-type="order">Coleoptera</tp:taxon-name-part></tp:taxon-name>: <tp:taxon-name><tp:taxon-name-part taxon-name-part-type="family">Scolytidae</tp:taxon-name-part></tp:taxon-name>).</source><publisher-name>Brigham Young University</publisher-name>, <publisher-loc>M.L. Bean Life Science Museum; Provo</publisher-loc>, <size units="page">900 pp</size>. [+ 230 pls]</mixed-citation></ref><ref id="B28"><mixed-citation xmlns:xlink="http://www.w3.org/1999/xlink" xlink:type="simple"><person-group><name name-style="western"><surname>Eggers</surname><given-names>H</given-names></name></person-group> (<year>1932</year>) <article-title>Neue Borkenkafer (<tp:taxon-name><tp:taxon-name-part taxon-name-part-type="family">Ipidae</tp:taxon-name-part></tp:taxon-name>, Col.) aus Africa (Nachtrag V.).</article-title><source>Revue de Zoologie et de Botanique Africaines</source><volume>22</volume>: <fpage>191</fpage>–<lpage>304</lpage>.</mixed-citation></ref></ref-list></tp:taxon-treatment>
