# Supplementary material for: A revision of the Neotropical genus Coptoborus Hopkins (Coleoptera, Curculionidae, Scolytinae, Xyleborini)
Source: Zookeys. 2021 Jun 16;1044:609–720. doi: 10.3897/zookeys.144.62246 (PMC8222199; doi:10.3897/zookeys.144.62246)
Supplement: XML Treatment for Coptoborus cracens [file zookeys.144.62246-treatment19.xml]

<!DOCTYPE tp:taxon-treatment
  PUBLIC "-//TaxonX//DTD Taxonomic Treatment Publishing DTD v0 20100105//EN" "tax-treatment-NSO.dtd">
<tp:taxon-treatment xmlns:tp="http://www.plazi.org/taxpub"><tp:treatment-meta><kwd-group><label>Taxon classification</label><kwd><named-content xmlns:xlink="http://www.w3.org/1999/xlink" content-type="kingdom">Animalia</named-content></kwd><kwd><named-content xmlns:xlink="http://www.w3.org/1999/xlink" content-type="order">Coleoptera</named-content></kwd><kwd><named-content xmlns:xlink="http://www.w3.org/1999/xlink" content-type="family">Curculionidae</named-content></kwd></kwd-group><mixed-citation publication-type="journal"><person-group><name><surname>Smith</surname><given-names>Sarah M.</given-names></name><name><surname>Cognato</surname><given-names>Anthony I.</given-names></name></person-group><article-title>A revision of the Neotropical genus <italic><tp:taxon-name><tp:taxon-name-part taxon-name-part-type="genus" reg="Coptoborus">Coptoborus</tp:taxon-name-part></tp:taxon-name></italic> Hopkins (<tp:taxon-name><tp:taxon-name-part taxon-name-part-type="order">Coleoptera</tp:taxon-name-part></tp:taxon-name>, <tp:taxon-name><tp:taxon-name-part taxon-name-part-type="family">Curculionidae</tp:taxon-name-part></tp:taxon-name>, <tp:taxon-name><tp:taxon-name-part taxon-name-part-type="subfamily">Scolytinae</tp:taxon-name-part></tp:taxon-name>, <tp:taxon-name><tp:taxon-name-part taxon-name-part-type="tribe">Xyleborini</tp:taxon-name-part></tp:taxon-name>)</article-title><source>Zookeys</source><day>16</day><month>6</month><year>2021</year><volume>1044</volume><fpage>609</fpage><lpage>720</lpage><pub-id pub-id-type="doi">10.3897/zookeys.144.62246</pub-id></mixed-citation></tp:treatment-meta><tp:nomenclature><tp:taxon-name><object-id xmlns:xlink="http://www.w3.org/1999/xlink" content-type="arpha" xlink:type="simple">530EFAAB-85F4-560A-BDD7-F16F9002456E</object-id>
              <tp:taxon-name-part taxon-name-part-type="genus" reg="Coptoborus">Coptoborus</tp:taxon-name-part>
              <tp:taxon-name-part taxon-name-part-type="species" reg="cracens">cracens</tp:taxon-name-part>
            </tp:taxon-name><tp:taxon-authority>Wood, 2007</tp:taxon-authority><xref ref-type="fig" rid="F4">Figure 4J–L, P</xref><tp:nomenclature-citation-list><tp:nomenclature-citation><tp:taxon-name>
                  <tp:taxon-name-part taxon-name-part-type="genus" reg="Coptoborus">Coptoborus</tp:taxon-name-part> <tp:taxon-name-part taxon-name-part-type="species" reg="cracens">cracens</tp:taxon-name-part></tp:taxon-name><comment>Wood, 2007: 400.</comment></tp:nomenclature-citation></tp:nomenclature-citation-list></tp:nomenclature><tp:treatment-sec sec-type="type material" id="SECID0EOLDM"><title>Type material.</title><p><bold><italic>Holotype</italic></bold> (<abbrev xmlns:xlink="http://www.w3.org/1999/xlink" content-type="institution" xlink:title="Museu de Entomologia da FEIS/UNESP, Ilha Solteira, São Paulo State, Brazil" id="ABBRID0EZLDM" xlink:type="simple">MEFEIS</abbrev>), not examined. <bold><italic>Paratype</italic></bold> (<named-content xmlns:xlink="http://www.w3.org/1999/xlink" content-type="dwc:institutional_code" xlink:type="simple">NMNH</named-content>), examined.</p></tp:treatment-sec><tp:treatment-sec sec-type="New records" id="SECID0EJMDM"><title>New records.</title><p>Ecuador: Napo Prov. [= Orellana Prov.], Res[erva]. Ethnica Waorani, 1 km S. Okone Gare Camp, Trans[ect]. Ent[omology]., <named-content xmlns:xlink="http://www.w3.org/1999/xlink" content-type="dwc:verbatimCoordinates" xlink:type="simple"><named-content content-type="geo-json" specific-use="{&#34;type&#34;:&#34;Point&#34;,&#34;coordinates&#34;:[-76.433333,-0.652778]}" id="NCID0ESMDM" xlink:type="simple">00°39'10"S, 076°26'W</named-content></named-content>, 220 m, January 1994, T.L. Erwin et al. collectors, insecticidal fogging, terra firme forest, trans[ect] 7, sta[tion] 2, Erwin lot #611 (<named-content xmlns:xlink="http://www.w3.org/1999/xlink" content-type="dwc:institutional_code" xlink:type="simple">ICB</named-content>, 1); as previous except: July 1994, trans[ect] 6, sta[tion] 1, Erwin lot #750 (<named-content xmlns:xlink="http://www.w3.org/1999/xlink" content-type="dwc:institutional_code" xlink:type="simple">NMNH</named-content>, 1); as previous except: July 1995, trans[ect] 4, sta[tion] 4, Erwin lot #1094 (<named-content xmlns:xlink="http://www.w3.org/1999/xlink" content-type="dwc:institutional_code" xlink:type="simple">ICB</named-content>, 1); as previous except: trans[ect] 9, sta[tion] 3, Erwin lot #1113 (<named-content xmlns:xlink="http://www.w3.org/1999/xlink" content-type="dwc:institutional_code" xlink:type="simple">MSUC</named-content>, 1); as previous except: October 1995, trans[ect] 2, sta[tion] 1, Erwin lot #1181 (<named-content xmlns:xlink="http://www.w3.org/1999/xlink" content-type="dwc:institutional_code" xlink:type="simple">ICB</named-content>, 1); as previous except: January 1996, trans[ect] 2, sta[tion] 1, Erwin lot #1411 (<named-content xmlns:xlink="http://www.w3.org/1999/xlink" content-type="dwc:institutional_code" xlink:type="simple">NMNH</named-content>, 1); as previous except: July 1996, trans[ect] 2, sta[tion] 1, Erwin lot #1531 (<named-content xmlns:xlink="http://www.w3.org/1999/xlink" content-type="dwc:institutional_code" xlink:type="simple">ICB</named-content>, 1); as previous except: October 1996, trans[ect] 2, sta[tion] 1, Erwin lot #1671 (<named-content xmlns:xlink="http://www.w3.org/1999/xlink" content-type="dwc:institutional_code" xlink:type="simple">MSUC</named-content>, 1; <named-content xmlns:xlink="http://www.w3.org/1999/xlink" content-type="dwc:institutional_code" xlink:type="simple">NMNH</named-content>, 1); Tiputini Biodiversity Station, <named-content xmlns:xlink="http://www.w3.org/1999/xlink" content-type="dwc:verbatimCoordinates" xlink:type="simple"><named-content content-type="geo-json" specific-use="{&#34;type&#34;:&#34;Point&#34;,&#34;coordinates&#34;:[-76.144167,-0.631944]}" id="NCID0ECPDM" xlink:type="simple">00°37'55"S, 076°08'39"W</named-content></named-content>, 220–250 m, October 1995, T.L. Erwin et al. collectors, insecticidal fogging, terra firme forest, trans[ect] 9, sta[tion] 9, Erwin lot #1259 (<named-content xmlns:xlink="http://www.w3.org/1999/xlink" content-type="dwc:institutional_code" xlink:type="simple">ICB</named-content>, 1); as previous except: February 1999, trans[ect] 4, sta[tion] 3, Erwin lot # 2032 (<named-content xmlns:xlink="http://www.w3.org/1999/xlink" content-type="dwc:institutional_code" xlink:type="simple">ICB</named-content>, 1; <named-content xmlns:xlink="http://www.w3.org/1999/xlink" content-type="dwc:institutional_code" xlink:type="simple">NMNH</named-content>, 2); as previous except: trans[ect] 4, sta[tion] 6, Erwin lot #2035 (<named-content xmlns:xlink="http://www.w3.org/1999/xlink" content-type="dwc:institutional_code" xlink:type="simple">ICB</named-content>, 1); as previous except: Yasuni National Park, Estacíon Científica Yasuní, <named-content xmlns:xlink="http://www.w3.org/1999/xlink" content-type="dwc:verbatimCoordinates" xlink:type="simple"><named-content content-type="geo-json" specific-use="{&#34;type&#34;:&#34;Point&#34;,&#34;coordinates&#34;:[-76.400383,-0.661250]}" id="NCID0EKQDM" xlink:type="simple">00°39.675'S, 76°24.023'W</named-content></named-content>, 11.ii.2018, R. Osborn, EC18-41, ex 6 cm dia. branch (<named-content xmlns:xlink="http://www.w3.org/1999/xlink" content-type="dwc:institutional_code" xlink:type="simple">MSUC</named-content>, 6; <named-content xmlns:xlink="http://www.w3.org/1999/xlink" content-type="dwc:institutional_code" xlink:type="simple">PUCE</named-content>, 1). Peru: Madre de Dios Dept., Los Amigos Biological Station, <named-content xmlns:xlink="http://www.w3.org/1999/xlink" content-type="dwc:verbatimCoordinates" xlink:type="simple"><named-content content-type="geo-json" specific-use="{&#34;type&#34;:&#34;Point&#34;,&#34;coordinates&#34;:[-70.100667,-12.581667]}" id="NCID0ECRDM" xlink:type="simple">12°34.9S, 70°6.04W</named-content></named-content>, Smith, Hulcr, 26.iv.–2.v.2008, sample Peru 52, branch (<named-content xmlns:xlink="http://www.w3.org/1999/xlink" content-type="dwc:institutional_code" xlink:type="simple">MSUC</named-content>, 3).</p></tp:treatment-sec><tp:treatment-sec sec-type="diagnosis" id="SECID0EPRDM"><title>Diagnosis.</title><p>1.8–2.0 mm (mean = 1.86 mm; n = 5), 3.0–3.33 × as long as wide. This species is distinguished by the elytral apex attenuate and strongly emarginate, declivity convex, declivital interstriae 2 denticulate, elytral apex with interstriae 3 and 9 joining, forming a smooth continuous carina that continues submarginally to apex, apex produced, declivital interstriae 3 denticles much larger than those of interstriae 1, and interstriae setae with short erect bristle-like setae that are shorter than interstrial width.</p></tp:treatment-sec><tp:treatment-sec sec-type="Similar species" id="SECID0EURDM"><title>Similar species.</title><p><italic><tp:taxon-name><tp:taxon-name-part taxon-name-part-type="genus" reg="Coptoborus">C.</tp:taxon-name-part> <tp:taxon-name-part taxon-name-part-type="species" reg="leporinus">leporinus</tp:taxon-name-part></tp:taxon-name></italic>, <italic><tp:taxon-name><tp:taxon-name-part taxon-name-part-type="genus" reg="Coptoborus">C.</tp:taxon-name-part> <tp:taxon-name-part taxon-name-part-type="species" reg="gracilens">gracilens</tp:taxon-name-part></tp:taxon-name></italic>.</p></tp:treatment-sec><tp:treatment-sec sec-type="distribution" id="SECID0EQSDM"><title>Distribution.</title><p>Brazil (Espírito Santo), Ecuador* (Orellana), Peru* (Madre de Dios).</p></tp:treatment-sec><tp:treatment-sec sec-type="biology" id="SECID0EVSDM"><title>Biology.</title><p>Specimens were collected by canopy fogging as well from the wood of an unidentified branch.</p></tp:treatment-sec><tp:treatment-sec sec-type="remarks" id="SECID0E1SDM"><title>Remarks.</title><p><xref ref-type="bibr" rid="B91">Wood (2007)</xref> incorrectly reported the holotype’s location as <named-content xmlns:xlink="http://www.w3.org/1999/xlink" content-type="dwc:institutional_code" xlink:type="simple">MZUSP</named-content>; the holotype is in <abbrev xmlns:xlink="http://www.w3.org/1999/xlink" content-type="institution" xlink:title="Museu de Entomologia da FEIS/UNESP, Ilha Solteira, São Paulo State, Brazil" id="ABBRID0EMTDM" xlink:type="simple">MEFEIS</abbrev>.</p></tp:treatment-sec><tp:treatment-sec><!--Section generated to contain objects referenced in tp:taxon-treatment.--><fig id="F4" position="float" orientation="portrait"><object-id xmlns:xlink="http://www.w3.org/1999/xlink" content-type="doi" xlink:type="simple">10.3897/zookeys.144.62246.figure4</object-id><object-id xmlns:xlink="http://www.w3.org/1999/xlink" content-type="arpha" xlink:type="simple">B84B8EDE-A176-5051-8D8F-B409A8017070</object-id><label>Figure 4.</label><caption><p>Dorsal, lateral, frontal and declivital view of <italic><tp:taxon-name><tp:taxon-name-part taxon-name-part-type="genus" reg="Coptoborus">Coptoborus</tp:taxon-name-part> <tp:taxon-name-part taxon-name-part-type="species" reg="catulus">catulus</tp:taxon-name-part></tp:taxon-name></italic> 2.2 mm (<bold>A–C, M</bold>), <italic><tp:taxon-name><tp:taxon-name-part taxon-name-part-type="genus" reg="Coptoborus">C.</tp:taxon-name-part> <tp:taxon-name-part taxon-name-part-type="species" reg="chica">chica</tp:taxon-name-part></tp:taxon-name></italic> holotype, 2.0 mm (<bold>D–F, N</bold>), <italic><tp:taxon-name><tp:taxon-name-part taxon-name-part-type="genus" reg="Coptoborus">C.</tp:taxon-name-part> <tp:taxon-name-part taxon-name-part-type="species" reg="coartatus">coartatus</tp:taxon-name-part></tp:taxon-name></italic> 2.7–2.9 mm (<bold>G–I, O</bold>), <italic><tp:taxon-name><tp:taxon-name-part taxon-name-part-type="genus" reg="Coptoborus">C.</tp:taxon-name-part> <tp:taxon-name-part taxon-name-part-type="species" reg="cracens">cracens</tp:taxon-name-part></tp:taxon-name></italic> 1.8–2.0 mm (<bold>J–L, P</bold>). All photographs by SMS.</p></caption><graphic xmlns:xlink="http://www.w3.org/1999/xlink" xlink:href="zookeys-1044-609-g004.jpg" position="float" orientation="portrait" xlink:type="simple" id="oo_555839.jpg"><uri content-type="original_file" xlink:type="simple">https://binary.pensoft.net/fig/555839</uri></graphic></fig></tp:treatment-sec><ref-list><ref id="B91"><mixed-citation xmlns:xlink="http://www.w3.org/1999/xlink" xlink:type="simple"><person-group><name name-style="western"><surname>Wood</surname><given-names>SL</given-names></name></person-group> (<year>2007</year>) <source>Bark and ambrosia beetles of South America (<tp:taxon-name><tp:taxon-name-part taxon-name-part-type="order">Coleoptera</tp:taxon-name-part></tp:taxon-name>: <tp:taxon-name><tp:taxon-name-part taxon-name-part-type="family">Scolytidae</tp:taxon-name-part></tp:taxon-name>).</source><publisher-name>Brigham Young University</publisher-name>, <publisher-loc>M.L. Bean Life Science Museum; Provo</publisher-loc>, <size units="page">900 pp</size>. [+ 230 pls]</mixed-citation></ref></ref-list></tp:taxon-treatment>
