# Supplementary material for: A revision of the Neotropical genus Coptoborus Hopkins (Coleoptera, Curculionidae, Scolytinae, Xyleborini)
Source: Zookeys. 2021 Jun 16;1044:609–720. doi: 10.3897/zookeys.144.62246 (PMC8222199; doi:10.3897/zookeys.144.62246)
Supplement: XML Treatment for Coptoborus crassisororcula [file zookeys.144.62246-treatment20.xml]

<!DOCTYPE tp:taxon-treatment
  PUBLIC "-//TaxonX//DTD Taxonomic Treatment Publishing DTD v0 20100105//EN" "tax-treatment-NSO.dtd">
<tp:taxon-treatment xmlns:tp="http://www.plazi.org/taxpub"><tp:treatment-meta><kwd-group><label>Taxon classification</label><kwd><named-content xmlns:xlink="http://www.w3.org/1999/xlink" content-type="kingdom">Animalia</named-content></kwd><kwd><named-content xmlns:xlink="http://www.w3.org/1999/xlink" content-type="order">Coleoptera</named-content></kwd><kwd><named-content xmlns:xlink="http://www.w3.org/1999/xlink" content-type="family">Curculionidae</named-content></kwd></kwd-group><mixed-citation publication-type="journal"><person-group><name><surname>Smith</surname><given-names>Sarah M.</given-names></name><name><surname>Cognato</surname><given-names>Anthony I.</given-names></name></person-group><article-title>A revision of the Neotropical genus <italic><tp:taxon-name><tp:taxon-name-part taxon-name-part-type="genus" reg="Coptoborus">Coptoborus</tp:taxon-name-part></tp:taxon-name></italic> Hopkins (<tp:taxon-name><tp:taxon-name-part taxon-name-part-type="order">Coleoptera</tp:taxon-name-part></tp:taxon-name>, <tp:taxon-name><tp:taxon-name-part taxon-name-part-type="family">Curculionidae</tp:taxon-name-part></tp:taxon-name>, <tp:taxon-name><tp:taxon-name-part taxon-name-part-type="subfamily">Scolytinae</tp:taxon-name-part></tp:taxon-name>, <tp:taxon-name><tp:taxon-name-part taxon-name-part-type="tribe">Xyleborini</tp:taxon-name-part></tp:taxon-name>)</article-title><source>Zookeys</source><day>16</day><month>6</month><year>2021</year><volume>1044</volume><fpage>609</fpage><lpage>720</lpage><pub-id pub-id-type="doi">10.3897/zookeys.144.62246</pub-id></mixed-citation></tp:treatment-meta><tp:nomenclature><tp:taxon-name><object-id xmlns:xlink="http://www.w3.org/1999/xlink" content-type="arpha" xlink:type="simple">A6CC0B4A-3BC2-5136-8218-E5DFCC3B2D13</object-id>
              <tp:taxon-name-part taxon-name-part-type="genus" reg="Coptoborus">Coptoborus</tp:taxon-name-part>
              <tp:taxon-name-part taxon-name-part-type="species" reg="crassisororcula">crassisororcula</tp:taxon-name-part>
              <object-id xmlns:xlink="http://www.w3.org/1999/xlink" content-type="zoobank" xlink:type="simple">http://zoobank.org/ED5AA5F6-70D6-4A94-A1C5-1B38362CEDD7</object-id>
            </tp:taxon-name><tp:taxon-status xmlns:xlink="http://www.w3.org/1999/xlink" xlink:type="simple">sp. nov.</tp:taxon-status><xref ref-type="fig" rid="F5">Figure 5A–C, M</xref></tp:nomenclature><tp:treatment-sec sec-type="type material" id="SECID0E4UDM"><title>Type material.</title><p><bold><italic>Holotype</italic>,</bold> female, Peru: Madre de Dios Dept., Los Amigos Biological Station, 12°34.9S, 70°6.04W, Smith, Hulcr, 26.iv.–27.v.2008, sample Peru 52 (<named-content xmlns:xlink="http://www.w3.org/1999/xlink" content-type="dwc:institutional_code" xlink:type="simple">MUSM</named-content>). <bold><italic>Paratypes</italic></bold>, female, as holotype (<named-content xmlns:xlink="http://www.w3.org/1999/xlink" content-type="dwc:institutional_code" xlink:type="simple">MSUC</named-content>, 1; <named-content xmlns:xlink="http://www.w3.org/1999/xlink" content-type="dwc:institutional_code" xlink:type="simple">MUSM</named-content>, 1; <named-content xmlns:xlink="http://www.w3.org/1999/xlink" content-type="dwc:institutional_code" xlink:type="simple">NHMUK</named-content>, 1; <named-content xmlns:xlink="http://www.w3.org/1999/xlink" content-type="dwc:institutional_code" xlink:type="simple">NMNH</named-content>, 1).</p></tp:treatment-sec><tp:treatment-sec sec-type="diagnosis" id="SECID0ETWDM"><title>Diagnosis.</title><p>1.8–1.9 mm (mean = 1.86 mm; n = 5), 2.38–2.57 × as long as wide. This species is distinguished by the elytral apex attenuate and weakly emarginate, declivital interstriae 2 granulate only on basal third, declivital interstriae 2 moderately sulcate, posterolateral margin of declivity with interstriae 3 and 9 joining, forming a carina and continuing submarginally to apex, declivital interstriae distinctly impressed, anterior margin of pronotum with a pair of projecting serrations.</p></tp:treatment-sec><tp:treatment-sec sec-type="Similar species" id="SECID0EYWDM"><title>Similar species.</title><p><italic><tp:taxon-name><tp:taxon-name-part taxon-name-part-type="genus" reg="Coptoborus">C.</tp:taxon-name-part> <tp:taxon-name-part taxon-name-part-type="species" reg="atlanticus">atlanticus</tp:taxon-name-part></tp:taxon-name></italic>, <italic><tp:taxon-name><tp:taxon-name-part taxon-name-part-type="genus" reg="Coptoborus">C.</tp:taxon-name-part> <tp:taxon-name-part taxon-name-part-type="species" reg="incultus">incultus</tp:taxon-name-part></tp:taxon-name></italic>.</p></tp:treatment-sec><tp:treatment-sec sec-type="description" id="SECID0EUXDM"><title>Description</title><p><bold>(female).</bold> 1.8–1.9 mm (mean = 1.86 mm; n = 5), 2.38–2.57 × as long as wide (<bold><italic>holotype</italic></bold> 1.8 mm, 2.57 × as long as wide). Body light brown to brown, antennae, and legs lighter. <bold><italic>Head</italic></bold>: epistoma tuberculate. Frons dull, finely punctate, setose; each puncture bearing a long, erect hair-like seta. Eyes narrowly and deeply emarginate. Submentum narrow, triangular, slightly impressed. Antennal scape short and thick, much shorter than club. Pedicel shorter than funicle. Club circular, flat, type 3; segment 1 corneous, weakly convex on anterior face, occupying basal ~1/4; segment 2 narrow, weakly convex, corneous; segments 1 and 2 present on posterior face. <bold><italic>Pronotum</italic></bold>: 1.0 × as long as wide. In dorsal view basic and parallel-sided, type 2, sides parallel in basal 3/4, rounded anteriorly; anterior margin with two projecting serrations. In lateral view tall, type 2, disc flat, summit pronounced, at midpoint. Anterior slope with densely spaced, broad coarse asperities, becoming lower and more strongly transverse towards summit. Disc reticulate, dull with sparse, minute punctures, some longer hair-like setae at margins. Lateral margins obliquely costate. <bold><italic>Elytra</italic></bold>: 1.5–1.6 × as long as wide, 1.6 × as long as pronotum. Scutellum minute. Elytra attenuate, parallel-sided in basal 66–72%, then acutely tapered to apex, apex weakly emarginate. Disc smooth, dull; strial punctures moderate, shallow, glabrous; interstriae flat, sparsely, minutely punctate, unarmed, glabrous. Declivity gradual, shagreened, dull, appearing bisulcate, occupying apical 2/5 of elytra; striae not impressed, striae 1 and 2 parallel, strial punctures much larger and shallower than those of disc, glabrous; interstriae impunctate, interstriae 2 moderately sulcate, minutely granulate on basal third, glabrous; interstriae 1 and 3 moderately costate with eight small granules, covered with three confused rows of minute recumbent setae. Posterolateral margin with interstriae 3 and 9 joining, forming a granulate carina and continuing submarginally to apex. <bold><italic>Legs</italic></bold>: protibiae semi-circular with evenly rounded outer margin, broadest at apical 1/3; apical 1/2 of outer margin with six large, socketed denticles, their length longer than basal width. Meso- and metatibiae flattened; outer margin evenly rounded with seven and six large, socketed denticles, respectively.</p></tp:treatment-sec><tp:treatment-sec sec-type="etymology" id="SECID0ELYDM"><title>Etymology.</title><p>L. <italic>crassus</italic> = stout, <italic>soror</italic> = sister, -<italic>culus</italic> = little. Noun in apposition.</p></tp:treatment-sec><tp:treatment-sec sec-type="distribution" id="SECID0EXYDM"><title>Distribution.</title><p>Peru (Madre de Dios).</p></tp:treatment-sec><tp:treatment-sec sec-type="biology" id="SECID0E3YDM"><title>Biology.</title><p>Collected from wood of an unidentified host.</p><fig id="F5" position="float" orientation="portrait"><object-id xmlns:xlink="http://www.w3.org/1999/xlink" content-type="doi" xlink:type="simple">10.3897/zookeys.144.62246.figure5</object-id><object-id xmlns:xlink="http://www.w3.org/1999/xlink" content-type="arpha" xlink:type="simple">1E3D5654-8178-5642-91AB-90B751EAD6C2</object-id><label>Figure 5.</label><caption><p>Dorsal, lateral, frontal and declivital view of <italic><tp:taxon-name><tp:taxon-name-part taxon-name-part-type="genus" reg="Coptoborus">Coptoborus</tp:taxon-name-part> <tp:taxon-name-part taxon-name-part-type="species" reg="crassisororcula">crassisororcula</tp:taxon-name-part></tp:taxon-name></italic> holotype, 1.8–1.9 mm (<bold>A–C, M</bold>), <italic><tp:taxon-name><tp:taxon-name-part taxon-name-part-type="genus" reg="Coptoborus">C.</tp:taxon-name-part> <tp:taxon-name-part taxon-name-part-type="species" reg="crinitulus">crinitulus</tp:taxon-name-part></tp:taxon-name></italic> holotype, 1.9–2.5 mm (<bold>D–F, N</bold>), <italic><tp:taxon-name><tp:taxon-name-part taxon-name-part-type="genus" reg="Coptoborus">C.</tp:taxon-name-part> <tp:taxon-name-part taxon-name-part-type="species" reg="cuneatus">cuneatus</tp:taxon-name-part></tp:taxon-name></italic> syntype, 2.1 mm (<bold>G–I, O</bold>), <italic><tp:taxon-name><tp:taxon-name-part taxon-name-part-type="genus" reg="Coptoborus">C.</tp:taxon-name-part> <tp:taxon-name-part taxon-name-part-type="species" reg="doliolum">doliolum</tp:taxon-name-part></tp:taxon-name></italic> holotype, 1.7 mm (<bold>J–L, P</bold>). All photographs by SMS, <bold>D–F, N</bold> copyright National Museum of Natural History, Smithsonian Institution, Washington, D.C., published by permission.</p></caption><graphic xmlns:xlink="http://www.w3.org/1999/xlink" xlink:href="zookeys-1044-609-g005.jpg" position="float" orientation="portrait" xlink:type="simple" id="oo_555840.jpg"><uri content-type="original_file" xlink:type="simple">https://binary.pensoft.net/fig/555840</uri></graphic></fig></tp:treatment-sec></tp:taxon-treatment>
