# Supplementary material for: A revision of the Neotropical genus Coptoborus Hopkins (Coleoptera, Curculionidae, Scolytinae, Xyleborini)
Source: Zookeys. 2021 Jun 16;1044:609–720. doi: 10.3897/zookeys.144.62246 (PMC8222199; doi:10.3897/zookeys.144.62246)
Supplement: XML Treatment for Coptoborus doliolum [file zookeys.144.62246-treatment23.xml]

<!DOCTYPE tp:taxon-treatment
  PUBLIC "-//TaxonX//DTD Taxonomic Treatment Publishing DTD v0 20100105//EN" "tax-treatment-NSO.dtd">
<tp:taxon-treatment xmlns:tp="http://www.plazi.org/taxpub"><tp:treatment-meta><kwd-group><label>Taxon classification</label><kwd><named-content xmlns:xlink="http://www.w3.org/1999/xlink" content-type="kingdom">Animalia</named-content></kwd><kwd><named-content xmlns:xlink="http://www.w3.org/1999/xlink" content-type="order">Coleoptera</named-content></kwd><kwd><named-content xmlns:xlink="http://www.w3.org/1999/xlink" content-type="family">Curculionidae</named-content></kwd></kwd-group><mixed-citation publication-type="journal"><person-group><name><surname>Smith</surname><given-names>Sarah M.</given-names></name><name><surname>Cognato</surname><given-names>Anthony I.</given-names></name></person-group><article-title>A revision of the Neotropical genus <italic><tp:taxon-name><tp:taxon-name-part taxon-name-part-type="genus" reg="Coptoborus">Coptoborus</tp:taxon-name-part></tp:taxon-name></italic> Hopkins (<tp:taxon-name><tp:taxon-name-part taxon-name-part-type="order">Coleoptera</tp:taxon-name-part></tp:taxon-name>, <tp:taxon-name><tp:taxon-name-part taxon-name-part-type="family">Curculionidae</tp:taxon-name-part></tp:taxon-name>, <tp:taxon-name><tp:taxon-name-part taxon-name-part-type="subfamily">Scolytinae</tp:taxon-name-part></tp:taxon-name>, <tp:taxon-name><tp:taxon-name-part taxon-name-part-type="tribe">Xyleborini</tp:taxon-name-part></tp:taxon-name>)</article-title><source>Zookeys</source><day>16</day><month>6</month><year>2021</year><volume>1044</volume><fpage>609</fpage><lpage>720</lpage><pub-id pub-id-type="doi">10.3897/zookeys.144.62246</pub-id></mixed-citation></tp:treatment-meta><tp:nomenclature><tp:taxon-name><object-id xmlns:xlink="http://www.w3.org/1999/xlink" content-type="arpha" xlink:type="simple">1DF14C05-D320-5EAB-A195-114167E1636F</object-id>
              <tp:taxon-name-part taxon-name-part-type="genus" reg="Coptoborus">Coptoborus</tp:taxon-name-part>
              <tp:taxon-name-part taxon-name-part-type="species" reg="doliolum">doliolum</tp:taxon-name-part>
              <object-id xmlns:xlink="http://www.w3.org/1999/xlink" content-type="zoobank" xlink:type="simple">http://zoobank.org/F85E24B9-5557-4FC4-AE89-302B124A2A3F</object-id>
            </tp:taxon-name><tp:taxon-status xmlns:xlink="http://www.w3.org/1999/xlink" xlink:type="simple">sp. nov.</tp:taxon-status><xref ref-type="fig" rid="F5">Figure 5J–L, P</xref></tp:nomenclature><tp:treatment-sec sec-type="type material" id="SECID0EFJEM"><title>Type material.</title><p><bold><italic>Holotype</italic>,</bold> female, Ecuador: Napo Prov. [= Orellana Prov.], Tiputini Biodiversity Station, <named-content xmlns:xlink="http://www.w3.org/1999/xlink" content-type="dwc:verbatimCoordinates" xlink:type="simple"><named-content content-type="geo-json" specific-use="{&#34;type&#34;:&#34;Point&#34;,&#34;coordinates&#34;:[-76.144167,-0.631944]}" id="NCID0ETJEM" xlink:type="simple">00°37'55"S, 076°08'39"W</named-content></named-content>, 220–250 m, February 1999, T.L. Erwin et al. collectors, insecticidal fogging, terra firme forest, trans[ect] 4, sta[tion] 8, Erwin lot #2037 (<named-content xmlns:xlink="http://www.w3.org/1999/xlink" content-type="dwc:institutional_code" xlink:type="simple">ICB</named-content>).</p></tp:treatment-sec><tp:treatment-sec sec-type="diagnosis" id="SECID0EAKEM"><title>Diagnosis.</title><p>1.7 mm (n = 1), 2.43 × as long as wide. This species is distinguished by the broadly rounded and entire elytral apex, posterolateral margin rounded, anterior margin of pronotum with two projecting serrations, declivital interstrial setae much longer than the combined width of striae 1 and interstriae 1, declivital interstriae flat and all interstriae uniformly armed by denticles along their length.</p></tp:treatment-sec><tp:treatment-sec sec-type="Similar species" id="SECID0EFKEM"><title>Similar species.</title><p><italic><tp:taxon-name><tp:taxon-name-part taxon-name-part-type="genus" reg="Coptoborus">C.</tp:taxon-name-part> <tp:taxon-name-part taxon-name-part-type="species" reg="erwini">erwini</tp:taxon-name-part></tp:taxon-name></italic>, <italic><tp:taxon-name><tp:taxon-name-part taxon-name-part-type="genus" reg="Coptoborus">C.</tp:taxon-name-part> <tp:taxon-name-part taxon-name-part-type="species" reg="paurus">paurus</tp:taxon-name-part></tp:taxon-name></italic>.</p></tp:treatment-sec><tp:treatment-sec sec-type="description" id="SECID0EBLEM"><title>Description</title><p><bold>(female). <italic>Holotype</italic></bold> 1.7 mm, 2.43 × as long as wide. Body light brown, antennae and legs lighter. <bold><italic>Head</italic></bold>: epistoma smooth. Frons dull, finely punctate, setose; each puncture bearing a long, erect hair-like seta. Eyes broadly and moderately emarginate. Submentum narrow, triangular, slightly impressed. Antennal scape short and thick, much shorter than club. Pedicel shorter than funicle. Club longer than wide, flat, type 3; segment 1 corneous, transverse on anterior face, occupying basal ~1/3; segment 2 narrow, transverse, corneous; segments 1 and 2 present on posterior face. <bold><italic>Pronotum</italic></bold>: 1.0 × as long as wide. In dorsal view basic and parallel-sided, type 2, sides parallel in basal 3/4, rounded anteriorly; anterior margin with two projecting serrations. In lateral view tall, type 2, disc flat, summit pronounced, at midpoint. Anterior slope with densely spaced, broad coarse asperities, becoming lower and more strongly transverse towards summit. Disc dull, with moderately dense, minute punctures, some longer hair-like setae at margins. Lateral margins obliquely costate. <bold><italic>Elytra</italic></bold>: 1.6 × as long as wide, 1.6 × as long as pronotum. Scutellum small. Elytra rounded, parallel-sided in basal 82%, then broadly rounded to apex, apex entire. Disc smooth, subshiny; strial punctures large, deep, each bearing a recumbent seta the length of a puncture; interstriae flat, minutely, moderately punctate, unarmed, each puncture bearing a long semi-erect bristle-like seta. Declivity gradually rounded, occupying ~2/3 of elytra, smooth, shiny, declivital face convex; striae weakly impressed, strial punctures much larger, deeper than those of disc, each puncture bearing a semi-erect seta half as long as those of interstriae; interstriae flat, uniformly granulate along their entire lengths, granules small, interstriae 1–7 each with a row of long, erect setae much longer than the combined width of striae 1 and interstriae 1; interstriae 1 with a one row of short setae as described for striae on each side of median erect setae. Posterolateral margin rounded. <bold><italic>Legs</italic></bold>: protibiae semi-circular with evenly rounded outer margin, broadest at apical 1/3; apical 1/2 of outer margin with five large, socketed denticles, their length longer than basal width. Meso- and metatibiae flattened; outer margin evenly rounded with seven large, socketed denticles.</p></tp:treatment-sec><tp:treatment-sec sec-type="etymology" id="SECID0EXLEM"><title>Etymology.</title><p>L. <italic>doliolum</italic> = little wine cask. Noun in apposition.</p></tp:treatment-sec><tp:treatment-sec sec-type="distribution" id="SECID0E6LEM"><title>Distribution.</title><p>Ecuador (Orellana).</p></tp:treatment-sec><tp:treatment-sec sec-type="biology" id="SECID0EEMEM"><title>Biology.</title><p>The holotype was collected by canopy fogging.</p></tp:treatment-sec><tp:treatment-sec><!--Section generated to contain objects referenced in tp:taxon-treatment.--><fig id="F5" position="float" orientation="portrait"><object-id xmlns:xlink="http://www.w3.org/1999/xlink" content-type="doi" xlink:type="simple">10.3897/zookeys.144.62246.figure5</object-id><object-id xmlns:xlink="http://www.w3.org/1999/xlink" content-type="arpha" xlink:type="simple">1E3D5654-8178-5642-91AB-90B751EAD6C2</object-id><label>Figure 5.</label><caption><p>Dorsal, lateral, frontal and declivital view of <italic><tp:taxon-name><tp:taxon-name-part taxon-name-part-type="genus" reg="Coptoborus">Coptoborus</tp:taxon-name-part> <tp:taxon-name-part taxon-name-part-type="species" reg="crassisororcula">crassisororcula</tp:taxon-name-part></tp:taxon-name></italic> holotype, 1.8–1.9 mm (<bold>A–C, M</bold>), <italic><tp:taxon-name><tp:taxon-name-part taxon-name-part-type="genus" reg="Coptoborus">C.</tp:taxon-name-part> <tp:taxon-name-part taxon-name-part-type="species" reg="crinitulus">crinitulus</tp:taxon-name-part></tp:taxon-name></italic> holotype, 1.9–2.5 mm (<bold>D–F, N</bold>), <italic><tp:taxon-name><tp:taxon-name-part taxon-name-part-type="genus" reg="Coptoborus">C.</tp:taxon-name-part> <tp:taxon-name-part taxon-name-part-type="species" reg="cuneatus">cuneatus</tp:taxon-name-part></tp:taxon-name></italic> syntype, 2.1 mm (<bold>G–I, O</bold>), <italic><tp:taxon-name><tp:taxon-name-part taxon-name-part-type="genus" reg="Coptoborus">C.</tp:taxon-name-part> <tp:taxon-name-part taxon-name-part-type="species" reg="doliolum">doliolum</tp:taxon-name-part></tp:taxon-name></italic> holotype, 1.7 mm (<bold>J–L, P</bold>). All photographs by SMS, <bold>D–F, N</bold> copyright National Museum of Natural History, Smithsonian Institution, Washington, D.C., published by permission.</p></caption><graphic xmlns:xlink="http://www.w3.org/1999/xlink" xlink:href="zookeys-1044-609-g005.jpg" position="float" orientation="portrait" xlink:type="simple" id="oo_555840.jpg"><uri content-type="original_file" xlink:type="simple">https://binary.pensoft.net/fig/555840</uri></graphic></fig></tp:treatment-sec></tp:taxon-treatment>
