# Supplementary material for: A revision of the Neotropical genus Coptoborus Hopkins (Coleoptera, Curculionidae, Scolytinae, Xyleborini)
Source: Zookeys. 2021 Jun 16;1044:609–720. doi: 10.3897/zookeys.144.62246 (PMC8222199; doi:10.3897/zookeys.144.62246)
Supplement: XML Treatment for Coptoborus erwini [file zookeys.144.62246-treatment24.xml]

<!DOCTYPE tp:taxon-treatment
  PUBLIC "-//TaxonX//DTD Taxonomic Treatment Publishing DTD v0 20100105//EN" "tax-treatment-NSO.dtd">
<tp:taxon-treatment xmlns:tp="http://www.plazi.org/taxpub"><tp:treatment-meta><kwd-group><label>Taxon classification</label><kwd><named-content xmlns:xlink="http://www.w3.org/1999/xlink" content-type="kingdom">Animalia</named-content></kwd><kwd><named-content xmlns:xlink="http://www.w3.org/1999/xlink" content-type="order">Coleoptera</named-content></kwd><kwd><named-content xmlns:xlink="http://www.w3.org/1999/xlink" content-type="family">Curculionidae</named-content></kwd></kwd-group><mixed-citation publication-type="journal"><person-group><name><surname>Smith</surname><given-names>Sarah M.</given-names></name><name><surname>Cognato</surname><given-names>Anthony I.</given-names></name></person-group><article-title>A revision of the Neotropical genus <italic><tp:taxon-name><tp:taxon-name-part taxon-name-part-type="genus" reg="Coptoborus">Coptoborus</tp:taxon-name-part></tp:taxon-name></italic> Hopkins (<tp:taxon-name><tp:taxon-name-part taxon-name-part-type="order">Coleoptera</tp:taxon-name-part></tp:taxon-name>, <tp:taxon-name><tp:taxon-name-part taxon-name-part-type="family">Curculionidae</tp:taxon-name-part></tp:taxon-name>, <tp:taxon-name><tp:taxon-name-part taxon-name-part-type="subfamily">Scolytinae</tp:taxon-name-part></tp:taxon-name>, <tp:taxon-name><tp:taxon-name-part taxon-name-part-type="tribe">Xyleborini</tp:taxon-name-part></tp:taxon-name>)</article-title><source>Zookeys</source><day>16</day><month>6</month><year>2021</year><volume>1044</volume><fpage>609</fpage><lpage>720</lpage><pub-id pub-id-type="doi">10.3897/zookeys.144.62246</pub-id></mixed-citation></tp:treatment-meta><tp:nomenclature><tp:taxon-name><object-id xmlns:xlink="http://www.w3.org/1999/xlink" content-type="arpha" xlink:type="simple">D3EBFC9F-A608-5392-B183-F8092265672E</object-id>
              <tp:taxon-name-part taxon-name-part-type="genus" reg="Coptoborus">Coptoborus</tp:taxon-name-part>
              <tp:taxon-name-part taxon-name-part-type="species" reg="erwini">erwini</tp:taxon-name-part>
              <object-id xmlns:xlink="http://www.w3.org/1999/xlink" content-type="zoobank" xlink:type="simple">http://zoobank.org/59CF7571-B346-43EF-86CB-CA84A5DD630D</object-id>
            </tp:taxon-name><tp:taxon-status xmlns:xlink="http://www.w3.org/1999/xlink" xlink:type="simple">sp. nov.</tp:taxon-status><xref ref-type="fig" rid="F6">Figure 6A–C, M</xref></tp:nomenclature><tp:treatment-sec sec-type="type material" id="SECID0EVNEM"><title>Type material.</title><p><bold><italic>Holotype</italic>,</bold> female, Ecuador: Napo Prov. [= Orellana Prov.], Tiputini Biodiversity Station, <named-content xmlns:xlink="http://www.w3.org/1999/xlink" content-type="dwc:verbatimCoordinates" xlink:type="simple"><named-content content-type="geo-json" specific-use="{&#34;type&#34;:&#34;Point&#34;,&#34;coordinates&#34;:[-76.144167,-0.631944]}" id="NCID0EDOEM" xlink:type="simple">00°37'55"S, 076°08'39"W</named-content></named-content>, 220–250 m, February 1999, T.L. Erwin et al. collectors, insecticidal fogging, terra firme forest, trans[ect] 5, sta[tion] 7, Erwin lot #2046 (<named-content xmlns:xlink="http://www.w3.org/1999/xlink" content-type="dwc:institutional_code" xlink:type="simple">ICB</named-content>). <bold><italic>Paratypes</italic></bold>, female, as holotype except: Res[erva]. Ethnica Waorani, 1 km S. Okone Gare Camp, Trans[ect]. Ent[omology]., <named-content xmlns:xlink="http://www.w3.org/1999/xlink" content-type="dwc:verbatimCoordinates" xlink:type="simple"><named-content content-type="geo-json" specific-use="{&#34;type&#34;:&#34;Point&#34;,&#34;coordinates&#34;:[-76.433333,-0.652778]}" id="NCID0EWOEM" xlink:type="simple">00°39'10"S, 076°26'W</named-content></named-content>, 220 m, January 1994, T.L. Erwin et al. collectors, insecticidal fogging, terra firme forest, trans[ect] 10, sta[tion] 3, Erwin lot #632 (<named-content xmlns:xlink="http://www.w3.org/1999/xlink" content-type="dwc:institutional_code" xlink:type="simple">ICB</named-content>, 1); as previous except: January 1996, trans[ect] 2, sta[tion] 3, Erwin lot #1413 (<named-content xmlns:xlink="http://www.w3.org/1999/xlink" content-type="dwc:institutional_code" xlink:type="simple">NMNH</named-content>, 1); as previous except: October 1996, trans[ect] 1, sta[tion] 7, Erwin lot #1667 (<named-content xmlns:xlink="http://www.w3.org/1999/xlink" content-type="dwc:institutional_code" xlink:type="simple">NMNH</named-content>, 1); as previous except: trans[ect] 6, sta[tion] 6, Erwin lot #1716 (<named-content xmlns:xlink="http://www.w3.org/1999/xlink" content-type="dwc:institutional_code" xlink:type="simple">ICB</named-content>, 1).</p></tp:treatment-sec><tp:treatment-sec sec-type="diagnosis" id="SECID0E2PEM"><title>Diagnosis.</title><p>1.4–1.5 mm (mean = 1.45 mm; n = 4), 2.5–3.0 × as long as wide. This species is distinguished by the broadly rounded and entire elytral apex, posterolateral margin rounded, anterior margin of pronotum without serrations, and declivital interstrial setae about as long as the combined width of striae 1 and interstriae 1.</p></tp:treatment-sec><tp:treatment-sec sec-type="Similar species" id="SECID0EAQEM"><title>Similar species.</title><p><italic><tp:taxon-name><tp:taxon-name-part taxon-name-part-type="genus" reg="Coptoborus">C.</tp:taxon-name-part> <tp:taxon-name-part taxon-name-part-type="species" reg="doliolum">doliolum</tp:taxon-name-part></tp:taxon-name></italic>, <italic><tp:taxon-name><tp:taxon-name-part taxon-name-part-type="genus" reg="Coptoborus">C.</tp:taxon-name-part> <tp:taxon-name-part taxon-name-part-type="species" reg="paurus">paurus</tp:taxon-name-part></tp:taxon-name></italic>.</p></tp:treatment-sec><tp:treatment-sec sec-type="description" id="SECID0E3QEM"><title>Description</title><p><bold>(female).</bold> 1.4–1.5 mm (mean = 1.45 mm; n = 4), 2.5–3.0 × as long as wide (<bold><italic>holotype</italic></bold> 1.4 mm, 2.8 × as long as wide). Body brown, antennae and legs lighter. <bold><italic>Head</italic></bold>: epistoma smooth. Frons dull, finely punctate, setose; each puncture bearing a long, erect hair-like seta. Eyes narrowly and deeply emarginate. Submentum narrow, triangular, deeply impressed. Antennal scape short and thick, much shorter than club. Pedicel as long as funicle. Club longer than wide, flat, type 3; segment 1 corneous, transverse on anterior face, occupying basal ~1/3; segment 2 narrow, transverse, corneous; segments 1 and 2 present on posterior face. <bold><italic>Pronotum</italic></bold>: 1.0–1.2 × as long as wide. In dorsal view basic and parallel-sided, type 2, sides parallel in basal 2/3, rounded anteriorly; anterior margin without serrations. In lateral view tall, type 2, disc flat, summit pronounced, on basal 2/5. Anterior slope with densely spaced, broad coarse asperities, becoming lower and more strongly transverse towards summit. Disc strongly shiny with sparse, minute punctures, some longer hair-like setae at margins. Lateral margins obliquely costate. <bold><italic>Elytra</italic></bold>: 1.5–1.6 × as long as wide, 1.3 × as long as pronotum. Scutellum minute. Elytra round, parallel-sided in basal 75–78%, then broadly rounded to apex, apex entire. Disc shagreened, subshiny; strial punctures large, shallow, each bearing a recumbent seta the length of a puncture; interstriae flat, minutely and moderately punctate, unarmed, each puncture bearing a long semi-erect bristle-like seta. Declivity gradually rounded, occupying ~2/3 of elytra, smooth, shiny, declivital face convex; striae weakly impressed, strial punctures much larger, deeper than those of disc, each puncture bearing a semi-erect seta half as long as those of interstriae; interstriae flat, uniformly granulate along their entire lengths, granules small, interstriae 1–7 each with a row of long, erect setae as long as the combined width of striae 1 and interstriae 1. Posterolateral margin rounded. <bold><italic>Legs</italic></bold>: protibiae semi-circular with evenly rounded outer margin, broadest at apical 1/3; apical 1/2 of outer margin with six large, socketed denticles, their length longer than basal width. Meso- and metatibiae flattened; outer margin evenly rounded with nine and eight large, socketed denticles, respectively.</p></tp:treatment-sec><tp:treatment-sec sec-type="etymology" id="SECID0ETREM"><title>Etymology.</title><p>Named after our colleague, the late Dr. Terry Erwin. Without his dedication to canopy fogging, this species and most of those described in this publication may never have been discovered. Noun in genitive.</p></tp:treatment-sec><tp:treatment-sec sec-type="distribution" id="SECID0EYREM"><title>Distribution.</title><p>Ecuador (Orellana).</p></tp:treatment-sec><tp:treatment-sec sec-type="biology" id="SECID0E4REM"><title>Biology.</title><p>Specimens were collected by canopy fogging.</p><fig id="F6" position="float" orientation="portrait"><object-id xmlns:xlink="http://www.w3.org/1999/xlink" content-type="doi" xlink:type="simple">10.3897/zookeys.144.62246.figure6</object-id><object-id xmlns:xlink="http://www.w3.org/1999/xlink" content-type="arpha" xlink:type="simple">8EDCC829-16BB-5DB0-8DE9-F0FF28079405</object-id><label>Figure 6.</label><caption><p>Dorsal, lateral, frontal and declivital view of <italic><tp:taxon-name><tp:taxon-name-part taxon-name-part-type="genus" reg="Coptoborus">Coptoborus</tp:taxon-name-part> <tp:taxon-name-part taxon-name-part-type="species" reg="erwini">erwini</tp:taxon-name-part></tp:taxon-name></italic> holotype, 1.4–1.5 mm (<bold>A–C, M</bold>), <italic><tp:taxon-name><tp:taxon-name-part taxon-name-part-type="genus" reg="Coptoborus">C.</tp:taxon-name-part> <tp:taxon-name-part taxon-name-part-type="species" reg="exilis">exilis</tp:taxon-name-part></tp:taxon-name></italic> 2.3–2.4 mm (<bold>D–F, N</bold>), <italic><tp:taxon-name><tp:taxon-name-part taxon-name-part-type="genus" reg="Coptoborus">C.</tp:taxon-name-part> <tp:taxon-name-part taxon-name-part-type="species" reg="exutus">exutus</tp:taxon-name-part></tp:taxon-name></italic> holotype, 1.9 mm (<bold>G–I, O</bold>), <italic><tp:taxon-name><tp:taxon-name-part taxon-name-part-type="genus" reg="Coptoborus">C.</tp:taxon-name-part> <tp:taxon-name-part taxon-name-part-type="species" reg="furiosa">furiosa</tp:taxon-name-part></tp:taxon-name></italic> holotype, 2.1–2.2 mm (<bold>J–L, P</bold>). All photographs by SMS, <bold>G–I, O</bold> copyright National Museum of Natural History, Smithsonian Institution, Washington, D.C., published by permission.</p></caption><graphic xmlns:xlink="http://www.w3.org/1999/xlink" xlink:href="zookeys-1044-609-g006.jpg" position="float" orientation="portrait" xlink:type="simple" id="oo_555841.jpg"><uri content-type="original_file" xlink:type="simple">https://binary.pensoft.net/fig/555841</uri></graphic></fig></tp:treatment-sec></tp:taxon-treatment>
