# Supplementary material for: A revision of the Neotropical genus Coptoborus Hopkins (Coleoptera, Curculionidae, Scolytinae, Xyleborini)
Source: Zookeys. 2021 Jun 16;1044:609–720. doi: 10.3897/zookeys.144.62246 (PMC8222199; doi:10.3897/zookeys.144.62246)
Supplement: XML Treatment for Coptoborus galacatosae [file zookeys.144.62246-treatment28.xml]

<!DOCTYPE tp:taxon-treatment
  PUBLIC "-//TaxonX//DTD Taxonomic Treatment Publishing DTD v0 20100105//EN" "tax-treatment-NSO.dtd">
<tp:taxon-treatment xmlns:tp="http://www.plazi.org/taxpub"><tp:treatment-meta><kwd-group><label>Taxon classification</label><kwd><named-content xmlns:xlink="http://www.w3.org/1999/xlink" content-type="kingdom">Animalia</named-content></kwd><kwd><named-content xmlns:xlink="http://www.w3.org/1999/xlink" content-type="order">Coleoptera</named-content></kwd><kwd><named-content xmlns:xlink="http://www.w3.org/1999/xlink" content-type="family">Curculionidae</named-content></kwd></kwd-group><mixed-citation publication-type="journal"><person-group><name><surname>Smith</surname><given-names>Sarah M.</given-names></name><name><surname>Cognato</surname><given-names>Anthony I.</given-names></name></person-group><article-title>A revision of the Neotropical genus <italic><tp:taxon-name><tp:taxon-name-part taxon-name-part-type="genus" reg="Coptoborus">Coptoborus</tp:taxon-name-part></tp:taxon-name></italic> Hopkins (<tp:taxon-name><tp:taxon-name-part taxon-name-part-type="order">Coleoptera</tp:taxon-name-part></tp:taxon-name>, <tp:taxon-name><tp:taxon-name-part taxon-name-part-type="family">Curculionidae</tp:taxon-name-part></tp:taxon-name>, <tp:taxon-name><tp:taxon-name-part taxon-name-part-type="subfamily">Scolytinae</tp:taxon-name-part></tp:taxon-name>, <tp:taxon-name><tp:taxon-name-part taxon-name-part-type="tribe">Xyleborini</tp:taxon-name-part></tp:taxon-name>)</article-title><source>Zookeys</source><day>16</day><month>6</month><year>2021</year><volume>1044</volume><fpage>609</fpage><lpage>720</lpage><pub-id pub-id-type="doi">10.3897/zookeys.144.62246</pub-id></mixed-citation></tp:treatment-meta><tp:nomenclature><tp:taxon-name><object-id xmlns:xlink="http://www.w3.org/1999/xlink" content-type="arpha" xlink:type="simple">E4AC6AE2-E8F0-5F0C-BF4C-02D954430576</object-id>
              <tp:taxon-name-part taxon-name-part-type="genus" reg="Coptoborus">Coptoborus</tp:taxon-name-part>
              <tp:taxon-name-part taxon-name-part-type="species" reg="galacatosae">galacatosae</tp:taxon-name-part>
              <object-id xmlns:xlink="http://www.w3.org/1999/xlink" content-type="zoobank" xlink:type="simple">http://zoobank.org/C9B83469-B0F6-4429-BB0A-0E3E27E11939</object-id>
            </tp:taxon-name><tp:taxon-status xmlns:xlink="http://www.w3.org/1999/xlink" xlink:type="simple">sp. nov.</tp:taxon-status><xref ref-type="fig" rid="F7">Figure 7A–C, M</xref></tp:nomenclature><tp:treatment-sec sec-type="type material" id="SECID0EWJFM"><title>Type material.</title><p><bold><italic>Holotype</italic>,</bold> female, Ecuador: Orellana Prov., Parque Nacional Yasuní ranger station, Tiputini, 11.vi.1996, A.I. Cognato, ex “Wabba” (<named-content xmlns:xlink="http://www.w3.org/1999/xlink" content-type="dwc:institutional_code" xlink:type="simple">MSUC</named-content>). <bold><italic>Paratypes</italic></bold>, female, as holotype (<named-content xmlns:xlink="http://www.w3.org/1999/xlink" content-type="dwc:institutional_code" xlink:type="simple">MSUC</named-content>, 1; <named-content xmlns:xlink="http://www.w3.org/1999/xlink" content-type="dwc:institutional_code" xlink:type="simple">NMNH</named-content>, 1).</p></tp:treatment-sec><tp:treatment-sec sec-type="diagnosis" id="SECID0E3KFM"><title>Diagnosis.</title><p>1.75 mm (mean = 1.75 mm; n = 2), 2.92 × as long as wide. This species is distinguished by the elytral apex attenuate and weakly emarginate, declivital interstriae 2 convex, declivital interstriae 1 and 3 denticulate and interstriae 2 unarmed, elytral apex weakly emarginate, declivital striae 2 shallowly impressed.</p></tp:treatment-sec><tp:treatment-sec sec-type="Similar species" id="SECID0EBLFM"><title>Similar species.</title><p><italic><tp:taxon-name><tp:taxon-name-part taxon-name-part-type="genus" reg="Coptoborus">C.</tp:taxon-name-part> <tp:taxon-name-part taxon-name-part-type="species" reg="cuneatus">cuneatus</tp:taxon-name-part></tp:taxon-name></italic>, <italic><tp:taxon-name><tp:taxon-name-part taxon-name-part-type="genus" reg="Coptoborus">C.</tp:taxon-name-part> <tp:taxon-name-part taxon-name-part-type="species" reg="exutus">exutus</tp:taxon-name-part></tp:taxon-name></italic>.</p></tp:treatment-sec><tp:treatment-sec sec-type="description" id="SECID0E4LFM"><title>Description</title><p><bold>(female).</bold> 1.75 mm (mean = 1.75 mm; n = 2), 2.92 × as long as wide (<bold><italic>holotype</italic></bold> 1.75 mm, 2.92 × as long as wide). Body, antennae, and legs light brown. <bold><italic>Head</italic></bold>: epistoma smooth. Frons subshiny, finely punctate, setose; each puncture bearing a long, erect hair-like seta. Eyes narrowly and deeply emarginate. Submentum large, triangular, slightly impressed. Antennal scape regularly thick, shorter than club. Pedicel as long as funicle. Club longer than wide, flat, type 3; segment 1 corneous, transverse on anterior face, occupying basal ~1/3; segment 2 narrow, transverse, corneous; segments 1 and 2 present on posterior face. <bold><italic>Pronotum</italic></bold>: 1.0 × as long as wide. In dorsal view basic and parallel-sided, type 2, sides parallel in basal 4/5, rounded anteriorly; anterior margin without serrations. In lateral view uniformly rounded without a clear summit, type 1. Anterior slope with densely spaced, broad fine asperities, becoming lower and more strongly transverse towards summit. Disc strongly shiny with sparse, minute punctures, some longer hair-like setae at margins. Lateral margins obliquely costate. <bold><italic>Elytra</italic></bold>: 1.67 × as long as wide, 1.7 × as long as pronotum. Scutellum minute. Elytra attenuate, parallel-sided in basal 70%, then acutely tapered to apex, apex weakly emarginate. Disc smooth, shiny; striae minutely punctate, glabrous; interstriae flat, sparsely, minutely punctate, unarmed, each puncture bearing a long semi-erect seta. Declivity gradually rounded, occupying ~1/3 of elytra, smooth, shiny, declivital face weakly convex; striae 2 very shallowly impressed, strial punctures larger than those of disc, glabrous, striae 1 parallel to suture; interstriae flat, interstriae 1 with two small denticles, interstriae 2 unarmed, interstriae 3 with three minute denticles, interstriae with a sparse row of erect bristle-like setae. Posterolateral margin with a poorly defined carina extending to interstriae 9 and composed of a few granules. <bold><italic>Legs</italic></bold>: protibiae obliquely triangular, broadest at apical 1/3; apical 1/2 of outer margin with six large, socketed denticles, their length longer than basal width. Meso- and metatibiae flattened; outer margin evenly rounded with seven large, socketed denticles.</p></tp:treatment-sec><tp:treatment-sec sec-type="etymology" id="SECID0EUMFM"><title>Etymology.</title><p>In gratitude of Dr. Katerina Galacatos who commanded several ichthyological and entomological expeditions to the remote reaches of the Yasuni River which provided AIC with his first Amazonian collecting trip. Noun in genitive.</p></tp:treatment-sec><tp:treatment-sec sec-type="distribution" id="SECID0EZMFM"><title>Distribution.</title><p>Ecuador (Orellana).</p></tp:treatment-sec><tp:treatment-sec sec-type="biology" id="SECID0E5MFM"><title>Biology.</title><p>The type series was directly excised from wood of “Wabba”.</p><fig id="F7" position="float" orientation="portrait"><object-id xmlns:xlink="http://www.w3.org/1999/xlink" content-type="doi" xlink:type="simple">10.3897/zookeys.144.62246.figure7</object-id><object-id xmlns:xlink="http://www.w3.org/1999/xlink" content-type="arpha" xlink:type="simple">867690B1-E76E-588B-83B5-690C6E03FD59</object-id><label>Figure 7.</label><caption><p>Dorsal, lateral, frontal and declivital view of <italic><tp:taxon-name><tp:taxon-name-part taxon-name-part-type="genus" reg="Coptoborus">Coptoborus</tp:taxon-name-part> <tp:taxon-name-part taxon-name-part-type="species" reg="galacatosae">galacatosae</tp:taxon-name-part></tp:taxon-name></italic> holotype, 1.75 mm (<bold>A–C, M</bold>), <italic><tp:taxon-name><tp:taxon-name-part taxon-name-part-type="genus" reg="Coptoborus">C.</tp:taxon-name-part> <tp:taxon-name-part taxon-name-part-type="species" reg="gentilis">gentilis</tp:taxon-name-part></tp:taxon-name></italic> holotype, 2.3 mm (<bold>D–F, N</bold>), <italic><tp:taxon-name><tp:taxon-name-part taxon-name-part-type="genus" reg="Coptoborus">C.</tp:taxon-name-part> <tp:taxon-name-part taxon-name-part-type="species" reg="gracilens">gracilens</tp:taxon-name-part></tp:taxon-name></italic> 2.4–2.5 mm (<bold>G–I, O</bold>), <italic><tp:taxon-name><tp:taxon-name-part taxon-name-part-type="genus" reg="Coptoborus">C.</tp:taxon-name-part> <tp:taxon-name-part taxon-name-part-type="species" reg="hansen">hansen</tp:taxon-name-part></tp:taxon-name></italic> holotype, 2.3 mm (<bold>J–L, P</bold>). All photographs by SMS.</p></caption><graphic xmlns:xlink="http://www.w3.org/1999/xlink" xlink:href="zookeys-1044-609-g007.jpg" position="float" orientation="portrait" xlink:type="simple" id="oo_555842.jpg"><uri content-type="original_file" xlink:type="simple">https://binary.pensoft.net/fig/555842</uri></graphic></fig></tp:treatment-sec></tp:taxon-treatment>
