# Supplementary material for: A revision of the Neotropical genus Coptoborus Hopkins (Coleoptera, Curculionidae, Scolytinae, Xyleborini)
Source: Zookeys. 2021 Jun 16;1044:609–720. doi: 10.3897/zookeys.144.62246 (PMC8222199; doi:10.3897/zookeys.144.62246)
Supplement: XML Treatment for Coptoborus gracilens [file zookeys.144.62246-treatment30.xml]

<!DOCTYPE tp:taxon-treatment
  PUBLIC "-//TaxonX//DTD Taxonomic Treatment Publishing DTD v0 20100105//EN" "tax-treatment-NSO.dtd">
<tp:taxon-treatment xmlns:tp="http://www.plazi.org/taxpub"><tp:treatment-meta><kwd-group><label>Taxon classification</label><kwd><named-content xmlns:xlink="http://www.w3.org/1999/xlink" content-type="kingdom">Animalia</named-content></kwd><kwd><named-content xmlns:xlink="http://www.w3.org/1999/xlink" content-type="order">Coleoptera</named-content></kwd><kwd><named-content xmlns:xlink="http://www.w3.org/1999/xlink" content-type="family">Curculionidae</named-content></kwd></kwd-group><mixed-citation publication-type="journal"><person-group><name><surname>Smith</surname><given-names>Sarah M.</given-names></name><name><surname>Cognato</surname><given-names>Anthony I.</given-names></name></person-group><article-title>A revision of the Neotropical genus <italic><tp:taxon-name><tp:taxon-name-part taxon-name-part-type="genus" reg="Coptoborus">Coptoborus</tp:taxon-name-part></tp:taxon-name></italic> Hopkins (<tp:taxon-name><tp:taxon-name-part taxon-name-part-type="order">Coleoptera</tp:taxon-name-part></tp:taxon-name>, <tp:taxon-name><tp:taxon-name-part taxon-name-part-type="family">Curculionidae</tp:taxon-name-part></tp:taxon-name>, <tp:taxon-name><tp:taxon-name-part taxon-name-part-type="subfamily">Scolytinae</tp:taxon-name-part></tp:taxon-name>, <tp:taxon-name><tp:taxon-name-part taxon-name-part-type="tribe">Xyleborini</tp:taxon-name-part></tp:taxon-name>)</article-title><source>Zookeys</source><day>16</day><month>6</month><year>2021</year><volume>1044</volume><fpage>609</fpage><lpage>720</lpage><pub-id pub-id-type="doi">10.3897/zookeys.144.62246</pub-id></mixed-citation></tp:treatment-meta><tp:nomenclature><tp:taxon-name><object-id xmlns:xlink="http://www.w3.org/1999/xlink" content-type="arpha" xlink:type="simple">ED81CC93-6770-5500-80D4-150EBBBFA8B0</object-id>
              <tp:taxon-name-part taxon-name-part-type="genus" reg="Coptoborus">Coptoborus</tp:taxon-name-part>
              <tp:taxon-name-part taxon-name-part-type="species" reg="gracilens">gracilens</tp:taxon-name-part>
            </tp:taxon-name><tp:taxon-authority>Wood, 2007</tp:taxon-authority><xref ref-type="fig" rid="F7">Figure 7G–I, O</xref><tp:nomenclature-citation-list><tp:nomenclature-citation><tp:taxon-name>
                  <tp:taxon-name-part taxon-name-part-type="genus" reg="Coptoborus">Coptoborus</tp:taxon-name-part> <tp:taxon-name-part taxon-name-part-type="species" reg="gracilens">gracilens</tp:taxon-name-part></tp:taxon-name><comment>Wood, 2007: 401.</comment></tp:nomenclature-citation></tp:nomenclature-citation-list></tp:nomenclature><tp:treatment-sec sec-type="type material" id="SECID0ECVFM"><title>Type material.</title><p><bold><italic>Holotype</italic></bold> (<abbrev xmlns:xlink="http://www.w3.org/1999/xlink" content-type="institution" xlink:title="Museu de Entomologia da FEIS/UNESP, Ilha Solteira, São Paulo State, Brazil" id="ABBRID0ENVFM" xlink:type="simple">MEFEIS</abbrev>), not examined. <bold><italic>Paratypes</italic></bold> (<named-content xmlns:xlink="http://www.w3.org/1999/xlink" content-type="dwc:institutional_code" xlink:type="simple">NMNH</named-content>, 2), examined.</p></tp:treatment-sec><tp:treatment-sec sec-type="New records" id="SECID0E4VFM"><title>New records.</title><p>Brazil: Pará, Belém, Utinga, III-27–28, 1970, JM &amp; BA Campbell (<named-content xmlns:xlink="http://www.w3.org/1999/xlink" content-type="dwc:institutional_code" xlink:type="simple">CNCI</named-content>, 1). Ecuador: Napo Prov. [= Orellana Prov.], Res[erva]. Ethnica Waorani, 1 km S. Okone Gare Camp, Trans[ect]. Ent[omology]., <named-content xmlns:xlink="http://www.w3.org/1999/xlink" content-type="dwc:verbatimCoordinates" xlink:type="simple"><named-content content-type="geo-json" specific-use="{&#34;type&#34;:&#34;Point&#34;,&#34;coordinates&#34;:[-76.433333,-0.652778]}" id="NCID0EOWFM" xlink:type="simple">00°39'10"S, 076°26'W</named-content></named-content>, 220 m, October 1996, T.L. Erwin et al. collectors, insecticidal fogging, terra firme forest, trans[ect] 3, sta[tion] 7, Erwin lot #91687 (<named-content xmlns:xlink="http://www.w3.org/1999/xlink" content-type="dwc:institutional_code" xlink:type="simple">ICB</named-content>, 1). French Guiana: Crique Alma Maripasoula, <named-content xmlns:xlink="http://www.w3.org/1999/xlink" content-type="dwc:verbatimCoordinates" xlink:type="simple"><named-content content-type="geo-json" specific-use="{&#34;type&#34;:&#34;Point&#34;,&#34;coordinates&#34;:[-54.450053,2.234019]}" id="NCID0E5WFM" xlink:type="simple">2°14'2.47"N, 54°27'0.19W</named-content></named-content>, 12–20-VIII-2015, FIT with blue LED, E Poirier, P-H Dalens, F. Robin, Expedition “Our Planet Reviewed” Mitarka French Guiana 2015, <named-content xmlns:xlink="http://www.w3.org/1999/xlink" content-type="dwc:institutional_code" xlink:type="simple">MNHN</named-content>/PNI &amp; SEAG APA 973-1 (<named-content xmlns:xlink="http://www.w3.org/1999/xlink" content-type="dwc:institutional_code" xlink:type="simple">MSUC</named-content>, 4). Peru: Madre de Dios Dept., CICRA Fld Stn., trail 6, research plot, <named-content xmlns:xlink="http://www.w3.org/1999/xlink" content-type="dwc:verbatimCoordinates" xlink:type="simple"><named-content content-type="geo-json" specific-use="{&#34;type&#34;:&#34;Point&#34;,&#34;coordinates&#34;:[-70.109620,-12.552070]}" id="NCID0EWXFM" xlink:type="simple">12.55207°S, 70.10962°W</named-content></named-content>, 295 m, 11–13.VI.2011, Chaboo team, flight intercept trap PER-11-FIT-021 (<named-content xmlns:xlink="http://www.w3.org/1999/xlink" content-type="dwc:institutional_code" xlink:type="simple">SEMC</named-content>, 1); as previous except: PER-11-FIT-027 (<named-content xmlns:xlink="http://www.w3.org/1999/xlink" content-type="dwc:institutional_code" xlink:type="simple">SEMC</named-content>, 1); as previous except: PER-11-FIT-025 (<named-content xmlns:xlink="http://www.w3.org/1999/xlink" content-type="dwc:institutional_code" xlink:type="simple">SEMC</named-content>, 13); as previous except: Los Amigos Biological Station, <named-content xmlns:xlink="http://www.w3.org/1999/xlink" content-type="dwc:verbatimCoordinates" xlink:type="simple"><named-content content-type="geo-json" specific-use="{&#34;type&#34;:&#34;Point&#34;,&#34;coordinates&#34;:[-70.100667,-12.581667]}" id="NCID0EWYFM" xlink:type="simple">12°34.9S, 70°6.04W</named-content></named-content>, Smith, Hulcr, 26.iv.–2.v.2008, sample Peru 57, 7 cm diameter branch (<named-content xmlns:xlink="http://www.w3.org/1999/xlink" content-type="dwc:institutional_code" xlink:type="simple">MSUC</named-content>, 4; <named-content xmlns:xlink="http://www.w3.org/1999/xlink" content-type="dwc:institutional_code" xlink:type="simple">MUSM</named-content>, 1; <named-content xmlns:xlink="http://www.w3.org/1999/xlink" content-type="dwc:institutional_code" xlink:type="simple">NMNH</named-content>, 3; <named-content xmlns:xlink="http://www.w3.org/1999/xlink" content-type="dwc:institutional_code" xlink:type="simple">NHMUK</named-content>, 3; as previous except 3–9.v.2008, ex <italic><tp:taxon-name><tp:taxon-name-part taxon-name-part-type="genus" reg="Cecropia">Cecropia</tp:taxon-name-part></tp:taxon-name></italic> 4 (<named-content xmlns:xlink="http://www.w3.org/1999/xlink" content-type="dwc:institutional_code" xlink:type="simple">MSUC</named-content>, 2).</p></tp:treatment-sec><tp:treatment-sec sec-type="diagnosis" id="SECID0EK1FM"><title>Diagnosis.</title><p>2.4–2.5 mm, 3.13–3.57 × as long as wide. This species is distinguished by the elytral apex attenuate and strongly emarginate, declivity convex, declivital interstriae 2 denticulate, elytral apex with interstriae 3 and 9 joining, forming a smooth continuous carina that continues submarginally to apex, apex produced, declivital interstriae 1 and 3 denticles subequal, and interstriae with long, erect hair-like setae at least twice as wide as interstrial width.</p></tp:treatment-sec><tp:treatment-sec sec-type="Similar species" id="SECID0EP1FM"><title>Similar species.</title><p><italic><tp:taxon-name><tp:taxon-name-part taxon-name-part-type="genus" reg="Coptoborus">C.</tp:taxon-name-part> <tp:taxon-name-part taxon-name-part-type="species" reg="cracens">cracens</tp:taxon-name-part></tp:taxon-name></italic>, <italic><tp:taxon-name><tp:taxon-name-part taxon-name-part-type="genus" reg="Coptoborus">C.</tp:taxon-name-part> <tp:taxon-name-part taxon-name-part-type="species" reg="leporinus">leporinus</tp:taxon-name-part></tp:taxon-name></italic>.</p></tp:treatment-sec><tp:treatment-sec sec-type="distribution" id="SECID0EL2FM"><title>Distribution.</title><p>Brazil (Espírito Santo, Pará), Ecuador* (Orellana), French Guiana*, Peru* (Madre de Dios).</p></tp:treatment-sec><tp:treatment-sec sec-type="biology" id="SECID0EQ2FM"><title>Biology.</title><p>This species has been collected from <italic><tp:taxon-name><tp:taxon-name-part taxon-name-part-type="genus" reg="Cecropia">Cecropia</tp:taxon-name-part></tp:taxon-name></italic> (<tp:taxon-name><tp:taxon-name-part taxon-name-part-type="family">Urticaceae</tp:taxon-name-part></tp:taxon-name>).</p></tp:treatment-sec><tp:treatment-sec sec-type="remarks" id="SECID0EC3FM"><title>Remarks.</title><p><xref ref-type="bibr" rid="B91">Wood (2007)</xref> incorrectly reported the holotype’s location as <named-content xmlns:xlink="http://www.w3.org/1999/xlink" content-type="dwc:institutional_code" xlink:type="simple">MZUSP</named-content>. The holotype is in <abbrev xmlns:xlink="http://www.w3.org/1999/xlink" content-type="institution" xlink:title="Museu de Entomologia da FEIS/UNESP, Ilha Solteira, São Paulo State, Brazil" id="ABBRID0EU3FM" xlink:type="simple">MEFEIS</abbrev>.</p></tp:treatment-sec><tp:treatment-sec><!--Section generated to contain objects referenced in tp:taxon-treatment.--><fig id="F7" position="float" orientation="portrait"><object-id xmlns:xlink="http://www.w3.org/1999/xlink" content-type="doi" xlink:type="simple">10.3897/zookeys.144.62246.figure7</object-id><object-id xmlns:xlink="http://www.w3.org/1999/xlink" content-type="arpha" xlink:type="simple">867690B1-E76E-588B-83B5-690C6E03FD59</object-id><label>Figure 7.</label><caption><p>Dorsal, lateral, frontal and declivital view of <italic><tp:taxon-name><tp:taxon-name-part taxon-name-part-type="genus" reg="Coptoborus">Coptoborus</tp:taxon-name-part> <tp:taxon-name-part taxon-name-part-type="species" reg="galacatosae">galacatosae</tp:taxon-name-part></tp:taxon-name></italic> holotype, 1.75 mm (<bold>A–C, M</bold>), <italic><tp:taxon-name><tp:taxon-name-part taxon-name-part-type="genus" reg="Coptoborus">C.</tp:taxon-name-part> <tp:taxon-name-part taxon-name-part-type="species" reg="gentilis">gentilis</tp:taxon-name-part></tp:taxon-name></italic> holotype, 2.3 mm (<bold>D–F, N</bold>), <italic><tp:taxon-name><tp:taxon-name-part taxon-name-part-type="genus" reg="Coptoborus">C.</tp:taxon-name-part> <tp:taxon-name-part taxon-name-part-type="species" reg="gracilens">gracilens</tp:taxon-name-part></tp:taxon-name></italic> 2.4–2.5 mm (<bold>G–I, O</bold>), <italic><tp:taxon-name><tp:taxon-name-part taxon-name-part-type="genus" reg="Coptoborus">C.</tp:taxon-name-part> <tp:taxon-name-part taxon-name-part-type="species" reg="hansen">hansen</tp:taxon-name-part></tp:taxon-name></italic> holotype, 2.3 mm (<bold>J–L, P</bold>). All photographs by SMS.</p></caption><graphic xmlns:xlink="http://www.w3.org/1999/xlink" xlink:href="zookeys-1044-609-g007.jpg" position="float" orientation="portrait" xlink:type="simple" id="oo_555842.jpg"><uri content-type="original_file" xlink:type="simple">https://binary.pensoft.net/fig/555842</uri></graphic></fig></tp:treatment-sec><ref-list><ref id="B91"><mixed-citation xmlns:xlink="http://www.w3.org/1999/xlink" xlink:type="simple"><person-group><name name-style="western"><surname>Wood</surname><given-names>SL</given-names></name></person-group> (<year>2007</year>) <source>Bark and ambrosia beetles of South America (<tp:taxon-name><tp:taxon-name-part taxon-name-part-type="order">Coleoptera</tp:taxon-name-part></tp:taxon-name>: <tp:taxon-name><tp:taxon-name-part taxon-name-part-type="family">Scolytidae</tp:taxon-name-part></tp:taxon-name>).</source><publisher-name>Brigham Young University</publisher-name>, <publisher-loc>M.L. Bean Life Science Museum; Provo</publisher-loc>, <size units="page">900 pp</size>. [+ 230 pls]</mixed-citation></ref></ref-list></tp:taxon-treatment>
