# Supplementary material for: A revision of the Neotropical genus Coptoborus Hopkins (Coleoptera, Curculionidae, Scolytinae, Xyleborini)
Source: Zookeys. 2021 Jun 16;1044:609–720. doi: 10.3897/zookeys.144.62246 (PMC8222199; doi:10.3897/zookeys.144.62246)
Supplement: XML Treatment for Coptoborus janeway [file zookeys.144.62246-treatment35.xml]

<!DOCTYPE tp:taxon-treatment
  PUBLIC "-//TaxonX//DTD Taxonomic Treatment Publishing DTD v0 20100105//EN" "tax-treatment-NSO.dtd">
<tp:taxon-treatment xmlns:tp="http://www.plazi.org/taxpub"><tp:treatment-meta><kwd-group><label>Taxon classification</label><kwd><named-content xmlns:xlink="http://www.w3.org/1999/xlink" content-type="kingdom">Animalia</named-content></kwd><kwd><named-content xmlns:xlink="http://www.w3.org/1999/xlink" content-type="order">Coleoptera</named-content></kwd><kwd><named-content xmlns:xlink="http://www.w3.org/1999/xlink" content-type="family">Curculionidae</named-content></kwd></kwd-group><mixed-citation publication-type="journal"><person-group><name><surname>Smith</surname><given-names>Sarah M.</given-names></name><name><surname>Cognato</surname><given-names>Anthony I.</given-names></name></person-group><article-title>A revision of the Neotropical genus <italic><tp:taxon-name><tp:taxon-name-part taxon-name-part-type="genus" reg="Coptoborus">Coptoborus</tp:taxon-name-part></tp:taxon-name></italic> Hopkins (<tp:taxon-name><tp:taxon-name-part taxon-name-part-type="order">Coleoptera</tp:taxon-name-part></tp:taxon-name>, <tp:taxon-name><tp:taxon-name-part taxon-name-part-type="family">Curculionidae</tp:taxon-name-part></tp:taxon-name>, <tp:taxon-name><tp:taxon-name-part taxon-name-part-type="subfamily">Scolytinae</tp:taxon-name-part></tp:taxon-name>, <tp:taxon-name><tp:taxon-name-part taxon-name-part-type="tribe">Xyleborini</tp:taxon-name-part></tp:taxon-name>)</article-title><source>Zookeys</source><day>16</day><month>6</month><year>2021</year><volume>1044</volume><fpage>609</fpage><lpage>720</lpage><pub-id pub-id-type="doi">10.3897/zookeys.144.62246</pub-id></mixed-citation></tp:treatment-meta><tp:nomenclature><tp:taxon-name><object-id xmlns:xlink="http://www.w3.org/1999/xlink" content-type="arpha" xlink:type="simple">8C08E883-E5E7-56E1-9190-BCA306709056</object-id>
              <tp:taxon-name-part taxon-name-part-type="genus" reg="Coptoborus">Coptoborus</tp:taxon-name-part>
              <tp:taxon-name-part taxon-name-part-type="species" reg="janeway">janeway</tp:taxon-name-part>
              <object-id xmlns:xlink="http://www.w3.org/1999/xlink" content-type="zoobank" xlink:type="simple">http://zoobank.org/E9531FB9-A90A-4CE8-984A-631CDD36B0C5</object-id>
            </tp:taxon-name><tp:taxon-status xmlns:xlink="http://www.w3.org/1999/xlink" xlink:type="simple">sp. nov.</tp:taxon-status><xref ref-type="fig" rid="F8">Figure 8J–L, P</xref></tp:nomenclature><tp:treatment-sec sec-type="type material" id="SECID0EUYGM"><title>Type material.</title><p><bold><italic>Holotype</italic>,</bold> female, Peru: Madre de Dios Dept., Los Amigos Biological Station, CM2, GPS <named-content xmlns:xlink="http://www.w3.org/1999/xlink" content-type="dwc:verbatimCoordinates" xlink:type="simple"><named-content content-type="geo-json" specific-use="{&#34;type&#34;:&#34;Point&#34;,&#34;coordinates&#34;:[-70.251700,-12.449200]}" id="NCID0ECZGM" xlink:type="simple">12.4492°S, 70.2517°W</named-content></named-content>, Smith, Hulcr, 17–18.v.2008, sample Peru 83b 8 cm diameter branch (<named-content xmlns:xlink="http://www.w3.org/1999/xlink" content-type="dwc:institutional_code" xlink:type="simple">MUSM</named-content>). <bold><italic>Paratypes</italic></bold>, female, as holotype (<named-content xmlns:xlink="http://www.w3.org/1999/xlink" content-type="dwc:institutional_code" xlink:type="simple">MSUC</named-content>, 1); as holotype except: sample Peru 96c 1 cm diameter branch (<named-content xmlns:xlink="http://www.w3.org/1999/xlink" content-type="dwc:institutional_code" xlink:type="simple">MSUC</named-content>, 1).</p></tp:treatment-sec><tp:treatment-sec sec-type="diagnosis" id="SECID0EC1GM"><title>Diagnosis.</title><p>2.0 mm (mean = 2.0 mm; n = 3), 2.86 × as long as wide. This species is distinguished by the elytral apex attenuate and strongly emarginate, declivity convex, declivital interstriae 2 denticulate, elytral apex with interstriae 3 and 9 joining, forming a crenulate carina that continues submarginally to apex, declivital interstriae 3 with fewer than ten denticles, elytral apices obtuse, declivital striae not impressed, elytral apex crenulations small and fine, and declivital slope gradual, occupying 57% of elytral length.</p></tp:treatment-sec><tp:treatment-sec sec-type="Similar species" id="SECID0EH1GM"><title>Similar species.</title><p><italic><tp:taxon-name><tp:taxon-name-part taxon-name-part-type="genus" reg="Coptoborus">C.</tp:taxon-name-part> <tp:taxon-name-part taxon-name-part-type="species" reg="furiosa">furiosa</tp:taxon-name-part></tp:taxon-name></italic>, <italic><tp:taxon-name><tp:taxon-name-part taxon-name-part-type="genus" reg="Coptoborus">C.</tp:taxon-name-part> <tp:taxon-name-part taxon-name-part-type="species" reg="inornatus">inornatus</tp:taxon-name-part></tp:taxon-name></italic>, <italic><tp:taxon-name><tp:taxon-name-part taxon-name-part-type="genus" reg="Coptoborus">C.</tp:taxon-name-part> <tp:taxon-name-part taxon-name-part-type="species" reg="martinezae">martinezae</tp:taxon-name-part></tp:taxon-name></italic>, <italic><tp:taxon-name><tp:taxon-name-part taxon-name-part-type="genus" reg="Coptoborus">C.</tp:taxon-name-part> <tp:taxon-name-part taxon-name-part-type="species" reg="tolimanus">tolimanus</tp:taxon-name-part></tp:taxon-name></italic>, <italic><tp:taxon-name><tp:taxon-name-part taxon-name-part-type="genus" reg="Coptoborus">C.</tp:taxon-name-part> <tp:taxon-name-part taxon-name-part-type="species" reg="vasquez">vasquez</tp:taxon-name-part></tp:taxon-name></italic>.</p></tp:treatment-sec><tp:treatment-sec sec-type="description" id="SECID0EE3GM"><title>Description</title><p><bold>(female). <italic>Holotype</italic></bold> 2.0 mm, 2.86 × as long as wide. Body light brown, elytra darker, antennae and legs lighter. <bold><italic>Head</italic></bold>: epistoma tuberculate. Frons subshiny, finely punctate, setose; each puncture bearing a long, erect hair-like seta. Eyes narrowly and deeply emarginate. Submentum narrow, triangular, deeply impressed. Antennal scape short and thick, as long as club. Pedicel shorter than funicle. Club circular, obliquely truncate, type 2; segment 1 corneous, convex on anterior face, occupying basal ~2/5; segment 2 narrow, convex, corneous; segments 1 and 2 present on posterior face. <bold><italic>Pronotum</italic></bold>: 1.1 × as long as wide. In dorsal view long and rounded frontally, type 7, sides parallel in basal 2/3, rounded anteriorly; anterior margin without serrations. In lateral view elongate, disc longer than anterior slope, type 7, summit prominent, on anterior 2/3. Anterior slope with densely spaced, broad fine asperities, becoming lower and more strongly transverse towards summit. Disc strongly shiny with moderately dense, minute punctures, some longer hair-like setae at margins. Lateral margins obliquely costate. <bold><italic>Elytra</italic></bold>: 1.7 × as long as wide, 1.5 × as long as pronotum. Scutellum small. Elytra attenuate, parallel-sided in basal 63%, then acutely tapered to apex, apex weakly emarginate. Disc smooth, shiny; striae minutely punctate, glabrous; interstriae flat, sparsely, minutely punctate, unarmed, glabrous. Declivity gradual, occupying ~1/3 of elytra, smooth, shiny, declivital face convex; striae not impressed, strial punctures larger, deeper than those of disc, each puncture bearing a semi-erect seta as long as two punctures; interstriae flat, interstriae densely denticulate along their entire lengths, separated by at least the width of four denticles, interstrial setae erect, thick, bristle-like, uniseriate, interstriae 1 with two additional rows of shorter erect hair-like setae. Posterolateral margin with interstriae 3 and 9 joining, forming a minutely denticulate carina and continuing submarginally to apex. <bold><italic>Legs</italic></bold>: protibiae obliquely triangular, broadest at apical 1/3; apical 2/3 of outer margin with six large, socketed denticles, their length longer than basal width. Meso- and metatibiae flattened; outer margin evenly rounded with eight and seven large, socketed denticles, respectively.</p></tp:treatment-sec><tp:treatment-sec sec-type="etymology" id="SECID0E13GM"><title>Etymology.</title><p>Portrayed by Kate Mulgrew, Captain Kathryn Janeway is the heroine in the television series ‘Star Trek: Voyager’ (1995–2001). Noun in apposition.</p></tp:treatment-sec><tp:treatment-sec sec-type="distribution" id="SECID0E63GM"><title>Distribution.</title><p>Peru (Madre de Dios).</p></tp:treatment-sec><tp:treatment-sec sec-type="biology" id="SECID0EE4GM"><title>Biology.</title><p>The species has been collected from branches and twigs of unidentified trees 1–8 cm in diameter.</p></tp:treatment-sec><tp:treatment-sec><!--Section generated to contain objects referenced in tp:taxon-treatment.--><fig id="F8" position="float" orientation="portrait"><object-id xmlns:xlink="http://www.w3.org/1999/xlink" content-type="doi" xlink:type="simple">10.3897/zookeys.144.62246.figure8</object-id><object-id xmlns:xlink="http://www.w3.org/1999/xlink" content-type="arpha" xlink:type="simple">ECEB03D0-EE3F-52CD-82BF-3A8301460B55</object-id><label>Figure 8.</label><caption><p>Dorsal, lateral, frontal and declivital view of <italic><tp:taxon-name><tp:taxon-name-part taxon-name-part-type="genus" reg="Coptoborus">Coptoborus</tp:taxon-name-part> <tp:taxon-name-part taxon-name-part-type="species" reg="incomptus">incomptus</tp:taxon-name-part></tp:taxon-name></italic> holotype, 1.7–1.9 mm (<bold>A–C, M</bold>), <italic><tp:taxon-name><tp:taxon-name-part taxon-name-part-type="genus" reg="Coptoborus">C.</tp:taxon-name-part> <tp:taxon-name-part taxon-name-part-type="species" reg="incultus">incultus</tp:taxon-name-part></tp:taxon-name></italic> holotype, 2.3 mm (<bold>D–F, N</bold>), <italic><tp:taxon-name><tp:taxon-name-part taxon-name-part-type="genus" reg="Coptoborus">C.</tp:taxon-name-part> <tp:taxon-name-part taxon-name-part-type="species" reg="inornatus">inornatus</tp:taxon-name-part></tp:taxon-name></italic> paratype, 1.8 mm (<bold>G–I, O</bold>), <italic><tp:taxon-name><tp:taxon-name-part taxon-name-part-type="genus" reg="Coptoborus">C.</tp:taxon-name-part> <tp:taxon-name-part taxon-name-part-type="species" reg="janeway">janeway</tp:taxon-name-part></tp:taxon-name></italic> holotype, 2.0 mm (<bold>J–L, P</bold>). All photographs by SMS except <bold>G–I, O</bold> by T.H. Atkinson, copyright National Museum of Natural History, Smithsonian Institution, Washington, D.C., published by permission.</p></caption><graphic xmlns:xlink="http://www.w3.org/1999/xlink" xlink:href="zookeys-1044-609-g008.jpg" position="float" orientation="portrait" xlink:type="simple" id="oo_555843.jpg"><uri content-type="original_file" xlink:type="simple">https://binary.pensoft.net/fig/555843</uri></graphic></fig></tp:treatment-sec></tp:taxon-treatment>
