# Supplementary material for: A revision of the Neotropical genus Coptoborus Hopkins (Coleoptera, Curculionidae, Scolytinae, Xyleborini)
Source: Zookeys. 2021 Jun 16;1044:609–720. doi: 10.3897/zookeys.144.62246 (PMC8222199; doi:10.3897/zookeys.144.62246)
Supplement: XML Treatment for Coptoborus katniss [file zookeys.144.62246-treatment36.xml]

<!DOCTYPE tp:taxon-treatment
  PUBLIC "-//TaxonX//DTD Taxonomic Treatment Publishing DTD v0 20100105//EN" "tax-treatment-NSO.dtd">
<tp:taxon-treatment xmlns:tp="http://www.plazi.org/taxpub"><tp:treatment-meta><kwd-group><label>Taxon classification</label><kwd><named-content xmlns:xlink="http://www.w3.org/1999/xlink" content-type="kingdom">Animalia</named-content></kwd><kwd><named-content xmlns:xlink="http://www.w3.org/1999/xlink" content-type="order">Coleoptera</named-content></kwd><kwd><named-content xmlns:xlink="http://www.w3.org/1999/xlink" content-type="family">Curculionidae</named-content></kwd></kwd-group><mixed-citation publication-type="journal"><person-group><name><surname>Smith</surname><given-names>Sarah M.</given-names></name><name><surname>Cognato</surname><given-names>Anthony I.</given-names></name></person-group><article-title>A revision of the Neotropical genus <italic><tp:taxon-name><tp:taxon-name-part taxon-name-part-type="genus" reg="Coptoborus">Coptoborus</tp:taxon-name-part></tp:taxon-name></italic> Hopkins (<tp:taxon-name><tp:taxon-name-part taxon-name-part-type="order">Coleoptera</tp:taxon-name-part></tp:taxon-name>, <tp:taxon-name><tp:taxon-name-part taxon-name-part-type="family">Curculionidae</tp:taxon-name-part></tp:taxon-name>, <tp:taxon-name><tp:taxon-name-part taxon-name-part-type="subfamily">Scolytinae</tp:taxon-name-part></tp:taxon-name>, <tp:taxon-name><tp:taxon-name-part taxon-name-part-type="tribe">Xyleborini</tp:taxon-name-part></tp:taxon-name>)</article-title><source>Zookeys</source><day>16</day><month>6</month><year>2021</year><volume>1044</volume><fpage>609</fpage><lpage>720</lpage><pub-id pub-id-type="doi">10.3897/zookeys.144.62246</pub-id></mixed-citation></tp:treatment-meta><tp:nomenclature><tp:taxon-name><object-id xmlns:xlink="http://www.w3.org/1999/xlink" content-type="arpha" xlink:type="simple">55B55612-E1F9-50EB-A301-AE5F994C9772</object-id>
              <tp:taxon-name-part taxon-name-part-type="genus" reg="Coptoborus">Coptoborus</tp:taxon-name-part>
              <tp:taxon-name-part taxon-name-part-type="species" reg="katniss">katniss</tp:taxon-name-part>
              <object-id xmlns:xlink="http://www.w3.org/1999/xlink" content-type="zoobank" xlink:type="simple">http://zoobank.org/69ABA8D7-DA4D-4BF0-B3EF-89E3E8D87DA2</object-id>
            </tp:taxon-name><tp:taxon-status xmlns:xlink="http://www.w3.org/1999/xlink" xlink:type="simple">sp. nov.</tp:taxon-status><xref ref-type="fig" rid="F9">Figure 9A–C, M</xref></tp:nomenclature><tp:treatment-sec sec-type="type material" id="SECID0EV5GM"><title>Type material.</title><p><bold><italic>Holotype</italic>,</bold> female, Ecuador: [Sucumbíos Prov.], Limoncocha, <named-content xmlns:xlink="http://www.w3.org/1999/xlink" content-type="dwc:verbatimCoordinates" xlink:type="simple"><named-content content-type="geo-json" specific-use="{&#34;type&#34;:&#34;Point&#34;,&#34;coordinates&#34;:[-76.633333,-0.383333]}" id="NCID0ED6GM" xlink:type="simple">0°23'S, 76°38"W</named-content></named-content>, 300 m, 31.iii.1974, H.P. Stockwell (<named-content xmlns:xlink="http://www.w3.org/1999/xlink" content-type="dwc:institutional_code" xlink:type="simple">TAMU</named-content>).</p></tp:treatment-sec><tp:treatment-sec sec-type="diagnosis" id="SECID0EQ6GM"><title>Diagnosis.</title><p>2.7 mm (n = 1), 2.7 × as long as wide. This species is distinguished by the elytral apex strongly acuminate, declivital interstriae unarmed along its entire length, antennal club with two sutures on posterior face, elytral discal interstriae impunctate, declivity nearly devoid of granules except for interstriae 1 and 3 on acuminate projection, and declivity with a carina extending from apex to interstriae 2.</p></tp:treatment-sec><tp:treatment-sec sec-type="Similar species" id="SECID0EV6GM"><title>Similar species.</title><p><italic><tp:taxon-name><tp:taxon-name-part taxon-name-part-type="genus" reg="Coptoborus">C.</tp:taxon-name-part> <tp:taxon-name-part taxon-name-part-type="species" reg="attenuatus">attenuatus</tp:taxon-name-part></tp:taxon-name></italic>, <italic><tp:taxon-name><tp:taxon-name-part taxon-name-part-type="genus" reg="Coptoborus">C.</tp:taxon-name-part> <tp:taxon-name-part taxon-name-part-type="species" reg="bellus">bellus</tp:taxon-name-part></tp:taxon-name></italic>, <italic><tp:taxon-name><tp:taxon-name-part taxon-name-part-type="genus" reg="Coptoborus">C.</tp:taxon-name-part> <tp:taxon-name-part taxon-name-part-type="species" reg="sagitticauda">sagitticauda</tp:taxon-name-part></tp:taxon-name></italic>, <italic><tp:taxon-name><tp:taxon-name-part taxon-name-part-type="genus" reg="Coptoborus">C.</tp:taxon-name-part> <tp:taxon-name-part taxon-name-part-type="species" reg="sarahconnor">sarahconnor</tp:taxon-name-part></tp:taxon-name></italic>, <italic><tp:taxon-name><tp:taxon-name-part taxon-name-part-type="genus" reg="Coptoborus">C.</tp:taxon-name-part> <tp:taxon-name-part taxon-name-part-type="species" reg="sicula">sicula</tp:taxon-name-part></tp:taxon-name></italic>, <italic><tp:taxon-name><tp:taxon-name-part taxon-name-part-type="genus" reg="Coptoborus">C.</tp:taxon-name-part> <tp:taxon-name-part taxon-name-part-type="species" reg="yar">yar</tp:taxon-name-part></tp:taxon-name></italic>.</p></tp:treatment-sec><tp:treatment-sec sec-type="description" id="SECID0E4BHM"><title>Description</title><p><bold>(female). <italic>Holotype</italic></bold> 2.7 mm, 2.7 × as long as wide. Body uniformly brown. <bold><italic>Head</italic></bold>: epistoma smooth. Frons subshiny, finely punctate, setose; each puncture bearing a long, erect hair-like seta. Eyes narrowly and deeply emarginate. Antennal scape regularly thick, as long as club. Club circular, flat, type 3; segment 1 corneous, transverse on anterior face, occupying basal ~2/5; segment 2 narrow, transverse, corneous; segments 1 and 2 present on posterior face. <bold><italic>Pronotum</italic></bold>: 1.2 × as long as wide. In dorsal view long and rounded frontally, type 7, sides parallel in basal 2/3, rounded anteriorly; anterior margin with four projecting serrations, median pair larger. In lateral view tall, type 2, disc flat, summit pronounced, at midpoint. Anterior slope with densely spaced, broad fine asperities, becoming lower and more strongly transverse towards summit. Disc strongly reticulate, dull with sparse, minute punctures, some longer hair-like setae at margins. Lateral margins entirely carinate. <bold><italic>Elytra</italic></bold>: 1.5 × as long as wide, 1.25 × as long as pronotum. Scutellum minute. Elytra attenuate, parallel-sided in basal 2/3, then acutely narrowed to acuminate apex. Disc shagreened, shiny; strial punctures minute, each bearing a recumbent hair-like seta the length of three punctures; interstriae flat, impunctate, unarmed, glabrous. Declivity gradually rounded, occupying ~2/5 of elytra, shagreened, dull, declivital face weakly convex; striae not impressed, strial punctures larger, deeper than those of disc, each puncture bearing a recumbent hair-like seta as long as two punctures; interstriae flat, nearly devoid of granules except for interstriae 1 and 3 on acuminate projection, interstriae with a row of short erect hair-like setae. Posterolateral margin with a very short carina extending from apex to interstriae 2. <bold><italic>Legs</italic></bold>: protibiae distinctly triangular, broadest at apical 1/5; apical 1/2 of outer margin with six large, socketed denticles, their length longer than basal width. Meso- and metatibiae flattened; outer margin evenly rounded with seven large, socketed denticles.</p></tp:treatment-sec><tp:treatment-sec sec-type="etymology" id="SECID0ETCHM"><title>Etymology.</title><p>Portrayed by Jennifer Lawrence, Katniss Everdeen is a heroine in the ‘The Hunger Games’ movie franchise (2008–2010). The apex of the elytra declivity of this species is shaped like an arrowhead, Katniss’ weapon of choice. Noun in apposition.</p></tp:treatment-sec><tp:treatment-sec sec-type="distribution" id="SECID0EYCHM"><title>Distribution.</title><p>Ecuador (Sucumbíos).</p></tp:treatment-sec><tp:treatment-sec sec-type="biology" id="SECID0E4CHM"><title>Biology.</title><p>Unknown.</p><fig id="F9" position="float" orientation="portrait"><object-id xmlns:xlink="http://www.w3.org/1999/xlink" content-type="doi" xlink:type="simple">10.3897/zookeys.144.62246.figure9</object-id><object-id xmlns:xlink="http://www.w3.org/1999/xlink" content-type="arpha" xlink:type="simple">4AFAC7F4-4F19-5A88-A4EB-A81D22089E13</object-id><label>Figure 9.</label><caption><p>Dorsal, lateral, frontal and declivital view of <italic><tp:taxon-name><tp:taxon-name-part taxon-name-part-type="genus" reg="Coptoborus">Coptoborus</tp:taxon-name-part> <tp:taxon-name-part taxon-name-part-type="species" reg="katniss">katniss</tp:taxon-name-part></tp:taxon-name></italic> holotype, 2.7 mm (<bold>A–C, M</bold>), <italic><tp:taxon-name><tp:taxon-name-part taxon-name-part-type="genus" reg="Coptoborus">C.</tp:taxon-name-part> <tp:taxon-name-part taxon-name-part-type="species" reg="leeloo">leeloo</tp:taxon-name-part></tp:taxon-name></italic> holotype, 1.6–1.7 mm (<bold>D–F, N</bold>), <italic><tp:taxon-name><tp:taxon-name-part taxon-name-part-type="genus" reg="Coptoborus">C.</tp:taxon-name-part> <tp:taxon-name-part taxon-name-part-type="species" reg="leia">leia</tp:taxon-name-part></tp:taxon-name></italic> holotype, 2.0 mm (<bold>G–I, O</bold>), <italic><tp:taxon-name><tp:taxon-name-part taxon-name-part-type="genus" reg="Coptoborus">C.</tp:taxon-name-part> <tp:taxon-name-part taxon-name-part-type="species" reg="leporinus">leporinus</tp:taxon-name-part></tp:taxon-name></italic> holotype, 2.35 mm (<bold>J–L, P</bold>). All photographs by SMS.</p></caption><graphic xmlns:xlink="http://www.w3.org/1999/xlink" xlink:href="zookeys-1044-609-g009.jpg" position="float" orientation="portrait" xlink:type="simple" id="oo_555844.jpg"><uri content-type="original_file" xlink:type="simple">https://binary.pensoft.net/fig/555844</uri></graphic></fig></tp:treatment-sec></tp:taxon-treatment>
