# Supplementary material for: A revision of the Neotropical genus Coptoborus Hopkins (Coleoptera, Curculionidae, Scolytinae, Xyleborini)
Source: Zookeys. 2021 Jun 16;1044:609–720. doi: 10.3897/zookeys.144.62246 (PMC8222199; doi:10.3897/zookeys.144.62246)
Supplement: XML Treatment for Coptoborus leia [file zookeys.144.62246-treatment38.xml]

<!DOCTYPE tp:taxon-treatment
  PUBLIC "-//TaxonX//DTD Taxonomic Treatment Publishing DTD v0 20100105//EN" "tax-treatment-NSO.dtd">
<tp:taxon-treatment xmlns:tp="http://www.plazi.org/taxpub"><tp:treatment-meta><kwd-group><label>Taxon classification</label><kwd><named-content xmlns:xlink="http://www.w3.org/1999/xlink" content-type="kingdom">Animalia</named-content></kwd><kwd><named-content xmlns:xlink="http://www.w3.org/1999/xlink" content-type="order">Coleoptera</named-content></kwd><kwd><named-content xmlns:xlink="http://www.w3.org/1999/xlink" content-type="family">Curculionidae</named-content></kwd></kwd-group><mixed-citation publication-type="journal"><person-group><name><surname>Smith</surname><given-names>Sarah M.</given-names></name><name><surname>Cognato</surname><given-names>Anthony I.</given-names></name></person-group><article-title>A revision of the Neotropical genus <italic><tp:taxon-name><tp:taxon-name-part taxon-name-part-type="genus" reg="Coptoborus">Coptoborus</tp:taxon-name-part></tp:taxon-name></italic> Hopkins (<tp:taxon-name><tp:taxon-name-part taxon-name-part-type="order">Coleoptera</tp:taxon-name-part></tp:taxon-name>, <tp:taxon-name><tp:taxon-name-part taxon-name-part-type="family">Curculionidae</tp:taxon-name-part></tp:taxon-name>, <tp:taxon-name><tp:taxon-name-part taxon-name-part-type="subfamily">Scolytinae</tp:taxon-name-part></tp:taxon-name>, <tp:taxon-name><tp:taxon-name-part taxon-name-part-type="tribe">Xyleborini</tp:taxon-name-part></tp:taxon-name>)</article-title><source>Zookeys</source><day>16</day><month>6</month><year>2021</year><volume>1044</volume><fpage>609</fpage><lpage>720</lpage><pub-id pub-id-type="doi">10.3897/zookeys.144.62246</pub-id></mixed-citation></tp:treatment-meta><tp:nomenclature><tp:taxon-name><object-id xmlns:xlink="http://www.w3.org/1999/xlink" content-type="arpha" xlink:type="simple">A308E71D-81B5-5045-A944-C15C7415889E</object-id>
              <tp:taxon-name-part taxon-name-part-type="genus" reg="Coptoborus">Coptoborus</tp:taxon-name-part>
              <tp:taxon-name-part taxon-name-part-type="species" reg="leia">leia</tp:taxon-name-part>
              <object-id xmlns:xlink="http://www.w3.org/1999/xlink" content-type="zoobank" xlink:type="simple">http://zoobank.org/E629D059-A21E-494B-B742-8D187C6823B3</object-id>
            </tp:taxon-name><tp:taxon-status xmlns:xlink="http://www.w3.org/1999/xlink" xlink:type="simple">sp. nov.</tp:taxon-status><xref ref-type="fig" rid="F9">Figure 9G–I, O</xref></tp:nomenclature><tp:treatment-sec sec-type="type material" id="SECID0EXNHM"><title>Type material.</title><p><bold><italic>Holotype</italic>,</bold> female, Ecuador: Napo Prov. [= Orellana Prov.], Tiputini Biodiversity Station, <named-content xmlns:xlink="http://www.w3.org/1999/xlink" content-type="dwc:verbatimCoordinates" xlink:type="simple"><named-content content-type="geo-json" specific-use="{&#34;type&#34;:&#34;Point&#34;,&#34;coordinates&#34;:[-76.144167,-0.631944]}" id="NCID0EFOHM" xlink:type="simple">00°37'55"S, 076°08'39"W</named-content></named-content>, 220–250 m, June 1998, T.L. Erwin et al. collectors, insecticidal fogging, terra firme forest, trans[ect] 10, sta[tion] 4, Erwin lot #1893 (<named-content xmlns:xlink="http://www.w3.org/1999/xlink" content-type="dwc:institutional_code" xlink:type="simple">ICB</named-content>). <bold><italic>Paratype</italic></bold>, female, Suriname: Sipaliwini, <named-content xmlns:xlink="http://www.w3.org/1999/xlink" content-type="dwc:verbatimCoordinates" xlink:type="simple"><named-content content-type="geo-json" specific-use="{&#34;type&#34;:&#34;Point&#34;,&#34;coordinates&#34;:[-55.385000,2.977312]}" id="NCID0EYOHM" xlink:type="simple">2.977312°N, 55.38500°W</named-content></named-content>, 200 m, Camp 4 (low), Kasikasima, T. Larsen, 20–25.iii.2012, FIT, SR12-0320-TN1, 2012 CI-RAP survey (<named-content xmlns:xlink="http://www.w3.org/1999/xlink" content-type="dwc:institutional_code" xlink:type="simple">NZCS</named-content>, 1).</p></tp:treatment-sec><tp:treatment-sec sec-type="diagnosis" id="SECID0EFPHM"><title>Diagnosis.</title><p>2.0 mm (mean = 2.0 mm; n = 2), 2.2 × as long as wide. This species is distinguished by the elytral apex broadly rounded and entire, posterolateral margin continuously and smoothly carinate to striae 6 and not extended posteriad, declivital interstrial setae fine hair-like, shorter than the width of interstriae 2 and moderately covering declivity, declivital interstriae minutely granulate, and declivital striae 1 and 2 feebly impressed.</p></tp:treatment-sec><tp:treatment-sec sec-type="Similar species" id="SECID0EKPHM"><title>Similar species.</title><p><italic><tp:taxon-name><tp:taxon-name-part taxon-name-part-type="genus" reg="Coptoborus">C.</tp:taxon-name-part> <tp:taxon-name-part taxon-name-part-type="species" reg="brigman">brigman</tp:taxon-name-part></tp:taxon-name></italic>, <italic><tp:taxon-name><tp:taxon-name-part taxon-name-part-type="genus" reg="Coptoborus">C.</tp:taxon-name-part> <tp:taxon-name-part taxon-name-part-type="species" reg="tristiculus">tristiculus</tp:taxon-name-part></tp:taxon-name></italic>, <italic><tp:taxon-name><tp:taxon-name-part taxon-name-part-type="genus" reg="Euwallacea">Euwallacea</tp:taxon-name-part> <tp:taxon-name-part taxon-name-part-type="species" reg="perbrevis">perbrevis</tp:taxon-name-part></tp:taxon-name></italic>.</p></tp:treatment-sec><tp:treatment-sec sec-type="description" id="SECID0ERQHM"><title>Description</title><p><bold>(female). <italic>Holotype</italic></bold> 2.0 mm, 2.2 × as long as wide. Body light brown, antennae and legs lighter. <bold><italic>Head</italic></bold>: epistoma smooth. Frons strongly shiny, finely punctate, setose; each puncture bearing a long, erect hair-like seta. Eyes narrowly and moderately emarginate. Submentum narrow, triangular, deeply impressed. Antennal scape regularly thick, much shorter than club. Pedicel shorter than funicle. Club longer than wide, flat, type 4; segment 1 corneous, transverse on anterior face, occupying basal ~1/5; segment 2 narrow, transverse, corneous; segments 1 and 2 present on posterior face. <bold><italic>Pronotum</italic></bold>: 0.9 × as long as wide. In dorsal view basic and parallel-sided, type 2, sides parallel in basal 5/7, rounded anteriorly, abundantly covered with long hair-like setae; anterior margin with four projecting serrations, median pair larger than lateral pair. In lateral view uniformly rounded without a clear summit, type 1. Anterior slope with densely spaced, broad coarse asperities, becoming lower and more strongly transverse towards summit. Disc strongly shiny with sparse, minute punctures. Lateral margins obliquely costate. <bold><italic>Elytra</italic></bold>: 1.3 × as long as wide, 1.5 × as long as pronotum. Scutellum small. Elytra round, parallel-sided in basal 83%, then broadly rounded to apex, apex entire. Disc smooth, shiny; strial punctures large, deep, each bearing a recumbent hair-like seta the length of two punctures; interstriae flat, minutely, moderately punctate, unarmed, each puncture bearing a long semi-erect bristle-like seta. Declivity gradually rounded, occupying ~1/3 of elytra, smooth, shiny, declivital face flattened; striae 1 and 2 feebly impressed, strial punctures larger, deeper than those of disc, each puncture bearing a semi-erect seta as long as two punctures; interstriae flat, uniformly minutely granulate along their entire lengths, setae fine, hair-like, shorter than the width of interstriae 2. Posterolateral margin continuously and smoothly carinate to striae 6. <bold><italic>Legs</italic></bold>: protibiae obliquely triangular, broadest at apical 1/4; apical 1/2 of outer margin with eight large, socketed denticles, their length longer than basal width. Meso- and metatibiae flattened; outer margin evenly rounded with ten and eight large, socketed denticles, respectively.</p></tp:treatment-sec><tp:treatment-sec sec-type="etymology" id="SECID0EHRHM"><title>Etymology.</title><p>Portrayed by Carrie Fisher, Princess Leia Organa is the heroine in the ‘Star Wars’ movies IV–IX (1977–2019). The species is setose and round like the character’s bun-styled hair. Noun in apposition.</p></tp:treatment-sec><tp:treatment-sec sec-type="distribution" id="SECID0EMRHM"><title>Distribution.</title><p>Ecuador (Orellana), Suriname.</p></tp:treatment-sec><tp:treatment-sec sec-type="biology" id="SECID0ERRHM"><title>Biology.</title><p>The holotype was collected by canopy fogging.</p></tp:treatment-sec><tp:treatment-sec><!--Section generated to contain objects referenced in tp:taxon-treatment.--><fig id="F9" position="float" orientation="portrait"><object-id xmlns:xlink="http://www.w3.org/1999/xlink" content-type="doi" xlink:type="simple">10.3897/zookeys.144.62246.figure9</object-id><object-id xmlns:xlink="http://www.w3.org/1999/xlink" content-type="arpha" xlink:type="simple">4AFAC7F4-4F19-5A88-A4EB-A81D22089E13</object-id><label>Figure 9.</label><caption><p>Dorsal, lateral, frontal and declivital view of <italic><tp:taxon-name><tp:taxon-name-part taxon-name-part-type="genus" reg="Coptoborus">Coptoborus</tp:taxon-name-part> <tp:taxon-name-part taxon-name-part-type="species" reg="katniss">katniss</tp:taxon-name-part></tp:taxon-name></italic> holotype, 2.7 mm (<bold>A–C, M</bold>), <italic><tp:taxon-name><tp:taxon-name-part taxon-name-part-type="genus" reg="Coptoborus">C.</tp:taxon-name-part> <tp:taxon-name-part taxon-name-part-type="species" reg="leeloo">leeloo</tp:taxon-name-part></tp:taxon-name></italic> holotype, 1.6–1.7 mm (<bold>D–F, N</bold>), <italic><tp:taxon-name><tp:taxon-name-part taxon-name-part-type="genus" reg="Coptoborus">C.</tp:taxon-name-part> <tp:taxon-name-part taxon-name-part-type="species" reg="leia">leia</tp:taxon-name-part></tp:taxon-name></italic> holotype, 2.0 mm (<bold>G–I, O</bold>), <italic><tp:taxon-name><tp:taxon-name-part taxon-name-part-type="genus" reg="Coptoborus">C.</tp:taxon-name-part> <tp:taxon-name-part taxon-name-part-type="species" reg="leporinus">leporinus</tp:taxon-name-part></tp:taxon-name></italic> holotype, 2.35 mm (<bold>J–L, P</bold>). All photographs by SMS.</p></caption><graphic xmlns:xlink="http://www.w3.org/1999/xlink" xlink:href="zookeys-1044-609-g009.jpg" position="float" orientation="portrait" xlink:type="simple" id="oo_555844.jpg"><uri content-type="original_file" xlink:type="simple">https://binary.pensoft.net/fig/555844</uri></graphic></fig></tp:treatment-sec></tp:taxon-treatment>
