# Supplementary material for: A revision of the Neotropical genus Coptoborus Hopkins (Coleoptera, Curculionidae, Scolytinae, Xyleborini)
Source: Zookeys. 2021 Jun 16;1044:609–720. doi: 10.3897/zookeys.144.62246 (PMC8222199; doi:10.3897/zookeys.144.62246)
Supplement: XML Treatment for Coptoborus magnus [file zookeys.144.62246-treatment40.xml]

<!DOCTYPE tp:taxon-treatment
  PUBLIC "-//TaxonX//DTD Taxonomic Treatment Publishing DTD v0 20100105//EN" "tax-treatment-NSO.dtd">
<tp:taxon-treatment xmlns:tp="http://www.plazi.org/taxpub"><tp:treatment-meta><kwd-group><label>Taxon classification</label><kwd><named-content xmlns:xlink="http://www.w3.org/1999/xlink" content-type="kingdom">Animalia</named-content></kwd><kwd><named-content xmlns:xlink="http://www.w3.org/1999/xlink" content-type="order">Coleoptera</named-content></kwd><kwd><named-content xmlns:xlink="http://www.w3.org/1999/xlink" content-type="family">Curculionidae</named-content></kwd></kwd-group><mixed-citation publication-type="journal"><person-group><name><surname>Smith</surname><given-names>Sarah M.</given-names></name><name><surname>Cognato</surname><given-names>Anthony I.</given-names></name></person-group><article-title>A revision of the Neotropical genus <italic><tp:taxon-name><tp:taxon-name-part taxon-name-part-type="genus" reg="Coptoborus">Coptoborus</tp:taxon-name-part></tp:taxon-name></italic> Hopkins (<tp:taxon-name><tp:taxon-name-part taxon-name-part-type="order">Coleoptera</tp:taxon-name-part></tp:taxon-name>, <tp:taxon-name><tp:taxon-name-part taxon-name-part-type="family">Curculionidae</tp:taxon-name-part></tp:taxon-name>, <tp:taxon-name><tp:taxon-name-part taxon-name-part-type="subfamily">Scolytinae</tp:taxon-name-part></tp:taxon-name>, <tp:taxon-name><tp:taxon-name-part taxon-name-part-type="tribe">Xyleborini</tp:taxon-name-part></tp:taxon-name>)</article-title><source>Zookeys</source><day>16</day><month>6</month><year>2021</year><volume>1044</volume><fpage>609</fpage><lpage>720</lpage><pub-id pub-id-type="doi">10.3897/zookeys.144.62246</pub-id></mixed-citation></tp:treatment-meta><tp:nomenclature><tp:taxon-name><object-id xmlns:xlink="http://www.w3.org/1999/xlink" content-type="arpha" xlink:type="simple">2D05E522-AFCA-54D2-A570-39FB07C7DC81</object-id>
              <tp:taxon-name-part taxon-name-part-type="genus" reg="Coptoborus">Coptoborus</tp:taxon-name-part>
              <tp:taxon-name-part taxon-name-part-type="species" reg="magnus">magnus</tp:taxon-name-part>
            </tp:taxon-name><tp:taxon-authority>(Petrov, 2020)</tp:taxon-authority><tp:taxon-status xmlns:xlink="http://www.w3.org/1999/xlink" xlink:type="simple">comb. nov.</tp:taxon-status><xref ref-type="fig" rid="F10">Figure 10A–C, M</xref><tp:nomenclature-citation-list><tp:nomenclature-citation><tp:taxon-name>
                  <tp:taxon-name-part taxon-name-part-type="genus" reg="Theoborus">Theoborus</tp:taxon-name-part> <tp:taxon-name-part taxon-name-part-type="species" reg="magnus">magnus</tp:taxon-name-part></tp:taxon-name><comment><xref ref-type="bibr" rid="B50">Petrov 2020</xref>: 408.</comment></tp:nomenclature-citation></tp:nomenclature-citation-list></tp:nomenclature><tp:treatment-sec sec-type="type material" id="SECID0EAYHM"><title>Type material.</title><p><bold><italic>Holotype</italic></bold> (<named-content xmlns:xlink="http://www.w3.org/1999/xlink" content-type="dwc:institutional_code" xlink:type="simple">ZMMU</named-content>), examined.</p></tp:treatment-sec><tp:treatment-sec sec-type="diagnosis" id="SECID0ETYHM"><title>Diagnosis.</title><p>3.1 mm (mean = 3.1 mm; n = 2), 2.17 × as long as wide (<xref ref-type="bibr" rid="B50">Petrov 2020</xref>). This species is distinguished by the elytra attenuate, apex entire, elytra excavated between interstriae 3 and much more strongly impressed on basal half, anterior margin of pronotum with a pair of projecting serrations, disc occupying 80% of elytral length, and large size, 3.1 mm, and stout form, 2.17 × as long as wide.</p></tp:treatment-sec><tp:treatment-sec sec-type="Similar species" id="SECID0E4YHM"><title>Similar species.</title><p><italic><tp:taxon-name><tp:taxon-name-part taxon-name-part-type="genus" reg="Coptoborus">C.</tp:taxon-name-part> <tp:taxon-name-part taxon-name-part-type="species" reg="amazonicus">amazonicus</tp:taxon-name-part></tp:taxon-name></italic>.</p></tp:treatment-sec><tp:treatment-sec sec-type="distribution" id="SECID0EOZHM"><title>Distribution.</title><p>Peru (Loreto).</p></tp:treatment-sec><tp:treatment-sec sec-type="biology" id="SECID0ETZHM"><title>Biology.</title><p>Unknown.</p><fig id="F10" position="float" orientation="portrait"><object-id xmlns:xlink="http://www.w3.org/1999/xlink" content-type="doi" xlink:type="simple">10.3897/zookeys.144.62246.figure10</object-id><object-id xmlns:xlink="http://www.w3.org/1999/xlink" content-type="arpha" xlink:type="simple">15521F5F-E3FC-5CA3-9CBD-659205458475</object-id><label>Figure 10.</label><caption><p>Dorsal, lateral, frontal and declivital view of <italic><tp:taxon-name><tp:taxon-name-part taxon-name-part-type="genus" reg="Coptoborus">Coptoborus</tp:taxon-name-part> <tp:taxon-name-part taxon-name-part-type="species" reg="magnus">magnus</tp:taxon-name-part></tp:taxon-name></italic> holotype, 3.1 mm (<bold>A–C, M</bold>), <italic><tp:taxon-name><tp:taxon-name-part taxon-name-part-type="genus" reg="Coptoborus">C.</tp:taxon-name-part> <tp:taxon-name-part taxon-name-part-type="species" reg="martinezae">martinezae</tp:taxon-name-part></tp:taxon-name></italic> holotype, 2.0–2.1 mm (<bold>D–F, N</bold>), <italic><tp:taxon-name><tp:taxon-name-part taxon-name-part-type="genus" reg="Coptoborus">C.</tp:taxon-name-part> <tp:taxon-name-part taxon-name-part-type="species" reg="micarius">micarius</tp:taxon-name-part></tp:taxon-name></italic>, 2.0–2.4 mm (<bold>G–I, O</bold>), <italic><tp:taxon-name><tp:taxon-name-part taxon-name-part-type="genus" reg="Coptoborus">C.</tp:taxon-name-part> <tp:taxon-name-part taxon-name-part-type="species" reg="murinus">murinus</tp:taxon-name-part></tp:taxon-name></italic> holotype, 2.2 mm (<bold>J–L, P</bold>). All photographs by SMS except (<bold>A–C, M)</bold> by A.V. Petrov.</p></caption><graphic xmlns:xlink="http://www.w3.org/1999/xlink" xlink:href="zookeys-1044-609-g010.jpg" position="float" orientation="portrait" xlink:type="simple" id="oo_555845.jpg"><uri content-type="original_file" xlink:type="simple">https://binary.pensoft.net/fig/555845</uri></graphic></fig></tp:treatment-sec><ref-list><ref id="B50"><mixed-citation xmlns:xlink="http://www.w3.org/1999/xlink" xlink:type="simple"><person-group><name name-style="western"><surname>Petrov</surname><given-names>AV</given-names></name></person-group> (<year>2020</year>) <article-title>New species and records of <tp:taxon-name><tp:taxon-name-part taxon-name-part-type="tribe">Xyleborini</tp:taxon-name-part></tp:taxon-name> (<tp:taxon-name><tp:taxon-name-part taxon-name-part-type="order">Coleoptera</tp:taxon-name-part></tp:taxon-name>, <tp:taxon-name><tp:taxon-name-part taxon-name-part-type="family">Curculionidae</tp:taxon-name-part></tp:taxon-name>: <tp:taxon-name><tp:taxon-name-part taxon-name-part-type="subfamily">Scolytinae</tp:taxon-name-part></tp:taxon-name>) from Peru.</article-title><source>Russian Entomological Journal</source><volume>29</volume>: <fpage>402</fpage>–<lpage>409</lpage>. <ext-link xlink:type="simple" ext-link-type="doi" xlink:href="10.15298/rusentj.29.4.07">https://doi.org/10.15298/rusentj.29.4.07</ext-link></mixed-citation></ref></ref-list></tp:taxon-treatment>
