# Supplementary material for: A revision of the Neotropical genus Coptoborus Hopkins (Coleoptera, Curculionidae, Scolytinae, Xyleborini)
Source: Zookeys. 2021 Jun 16;1044:609–720. doi: 10.3897/zookeys.144.62246 (PMC8222199; doi:10.3897/zookeys.144.62246)
Supplement: XML Treatment for Coptoborus murinus [file zookeys.144.62246-treatment43.xml]

<!DOCTYPE tp:taxon-treatment
  PUBLIC "-//TaxonX//DTD Taxonomic Treatment Publishing DTD v0 20100105//EN" "tax-treatment-NSO.dtd">
<tp:taxon-treatment xmlns:tp="http://www.plazi.org/taxpub"><tp:treatment-meta><kwd-group><label>Taxon classification</label><kwd><named-content xmlns:xlink="http://www.w3.org/1999/xlink" content-type="kingdom">Animalia</named-content></kwd><kwd><named-content xmlns:xlink="http://www.w3.org/1999/xlink" content-type="order">Coleoptera</named-content></kwd><kwd><named-content xmlns:xlink="http://www.w3.org/1999/xlink" content-type="family">Curculionidae</named-content></kwd></kwd-group><mixed-citation publication-type="journal"><person-group><name><surname>Smith</surname><given-names>Sarah M.</given-names></name><name><surname>Cognato</surname><given-names>Anthony I.</given-names></name></person-group><article-title>A revision of the Neotropical genus <italic><tp:taxon-name><tp:taxon-name-part taxon-name-part-type="genus" reg="Coptoborus">Coptoborus</tp:taxon-name-part></tp:taxon-name></italic> Hopkins (<tp:taxon-name><tp:taxon-name-part taxon-name-part-type="order">Coleoptera</tp:taxon-name-part></tp:taxon-name>, <tp:taxon-name><tp:taxon-name-part taxon-name-part-type="family">Curculionidae</tp:taxon-name-part></tp:taxon-name>, <tp:taxon-name><tp:taxon-name-part taxon-name-part-type="subfamily">Scolytinae</tp:taxon-name-part></tp:taxon-name>, <tp:taxon-name><tp:taxon-name-part taxon-name-part-type="tribe">Xyleborini</tp:taxon-name-part></tp:taxon-name>)</article-title><source>Zookeys</source><day>16</day><month>6</month><year>2021</year><volume>1044</volume><fpage>609</fpage><lpage>720</lpage><pub-id pub-id-type="doi">10.3897/zookeys.144.62246</pub-id></mixed-citation></tp:treatment-meta><tp:nomenclature><tp:taxon-name><object-id xmlns:xlink="http://www.w3.org/1999/xlink" content-type="arpha" xlink:type="simple">1862D9B2-6F4A-569B-B919-DE42D1E7F8AD</object-id>
              <tp:taxon-name-part taxon-name-part-type="genus" reg="Coptoborus">Coptoborus</tp:taxon-name-part>
              <tp:taxon-name-part taxon-name-part-type="species" reg="murinus">murinus</tp:taxon-name-part>
              <object-id xmlns:xlink="http://www.w3.org/1999/xlink" content-type="zoobank" xlink:type="simple">http://zoobank.org/B0CF7A83-65B2-4184-8B3E-BEEB53D629A4</object-id>
            </tp:taxon-name><tp:taxon-status xmlns:xlink="http://www.w3.org/1999/xlink" xlink:type="simple">sp. nov.</tp:taxon-status><xref ref-type="fig" rid="F10">Figure 10J–L, P</xref></tp:nomenclature><tp:treatment-sec sec-type="type material" id="SECID0EJMIM"><title>Type material.</title><p><bold><italic>Holotype</italic>,</bold> female, Ecuador: Napo Prov. [= Orellana Prov.], Tiputini Biodiversity Station, <named-content xmlns:xlink="http://www.w3.org/1999/xlink" content-type="dwc:verbatimCoordinates" xlink:type="simple"><named-content content-type="geo-json" specific-use="{&#34;type&#34;:&#34;Point&#34;,&#34;coordinates&#34;:[-76.144167,-0.631944]}" id="NCID0EXMIM" xlink:type="simple">00°37'55"S, 076°08'39"W</named-content></named-content>, 220–250 m, June 1998, T.L. Erwin et al. collectors, insecticidal fogging, terra firme forest, trans[ect] 5, sta[tion] 4, Erwin lot #1843 (<named-content xmlns:xlink="http://www.w3.org/1999/xlink" content-type="dwc:institutional_code" xlink:type="simple">ICB</named-content>).</p></tp:treatment-sec><tp:treatment-sec sec-type="diagnosis" id="SECID0EENIM"><title>Diagnosis.</title><p>2.2 mm (n = 1), 2.44 × as long as wide. This species is distinguished by the elytral apex broadly rounded and entire, posterolateral margin feebly carinate to striae 6, primarily visible between suture and striae 2, unequally serrate and appearing broken, declivity gradual, occupying posterior half of elytra, and declivital interstrial setae twice as long as interstriae 1 width.</p></tp:treatment-sec><tp:treatment-sec sec-type="Similar species" id="SECID0EJNIM"><title>Similar species.</title><p><italic><tp:taxon-name><tp:taxon-name-part taxon-name-part-type="genus" reg="Coptoborus">C.</tp:taxon-name-part> <tp:taxon-name-part taxon-name-part-type="species" reg="osbornae">osbornae</tp:taxon-name-part></tp:taxon-name></italic>.</p></tp:treatment-sec><tp:treatment-sec sec-type="description" id="SECID0E1NIM"><title>Description</title><p><bold>(female). <italic>Holotype</italic></bold> 2.2 mm, 2.44 × as long as wide. Body brown, antennae and legs lighter. <bold><italic>Head</italic></bold>: epistoma smooth. Frons strongly shiny, finely punctate, setose; each puncture bearing a long, erect hair-like seta. Eyes narrowly and moderately emarginate. Submentum narrow, triangular, deeply impressed. Antennal scape regularly thick, much shorter than club. Pedicel shorter than funicle. Club circular, flat, type 3; segment 1 corneous, subconvex on anterior face, occupying basal ~1/3; segment 2 narrow, subconvex, corneous; segments 1 and 2 present on posterior face. <bold><italic>Pronotum</italic></bold>: 1.0 × as long as wide. In dorsal view basic and parallel-sided, type 2, sides parallel in basal 2/3, rounded anteriorly; anterior margin without serrations. In lateral view uniformly rounded without a clear summit, type 1. Anterior slope with densely spaced, broad fine asperities, becoming lower and more strongly transverse towards summit. Disc smooth, strongly shiny with sparse, minute punctures, some longer hair-like setae at margins. Lateral margins obliquely costate. <bold><italic>Elytra</italic></bold>: 1.4 × as long as wide, 1.4 × as long as pronotum. Scutellum minute. Elytra round, parallel-sided in basal 69%, then broadly rounded to apex, apex entire. Disc subshiny; strial punctures large, deep, each bearing a recumbent seta the length of two punctures; interstriae flat, minutely, moderately punctate, unarmed, each puncture bearing a long semi-erect bristle-like seta. Declivity gradually rounded, occupying ~1/2 of elytra, smooth, shiny, declivital face weakly convex; striae 1 and 2 feebly impressed, strial punctures larger, deeper than those of disc, each puncture bearing a recumbent seta as long as two punctures; interstriae weakly convex, uniformly denticulate along their entire lengths, setae thick, erect, bristle-like, twice as long as interstriae 1 width. Posterolateral margin feebly carinate to striae 6, primarily visible between suture and striae 2, unequally serrate. <bold><italic>Legs</italic></bold>: protibiae obliquely triangular, broadest at apical 1/3; apical 1/2 of outer margin with seven large, socketed denticles, their length longer than basal width. Meso- and metatibiae flattened; outer margin evenly rounded with nine and eight large, socketed denticles, respectively.</p></tp:treatment-sec><tp:treatment-sec sec-type="etymology" id="SECID0EQOIM"><title>Etymology.</title><p>L. <italic>murinus</italic> = of mice. In reference to the species hairy globular appearance. Adjective.</p></tp:treatment-sec><tp:treatment-sec sec-type="distribution" id="SECID0EYOIM"><title>Distribution.</title><p>Ecuador (Orellana).</p></tp:treatment-sec><tp:treatment-sec sec-type="biology" id="SECID0E4OIM"><title>Biology.</title><p>The holotype was collected by canopy fogging.</p></tp:treatment-sec><tp:treatment-sec><!--Section generated to contain objects referenced in tp:taxon-treatment.--><fig id="F10" position="float" orientation="portrait"><object-id xmlns:xlink="http://www.w3.org/1999/xlink" content-type="doi" xlink:type="simple">10.3897/zookeys.144.62246.figure10</object-id><object-id xmlns:xlink="http://www.w3.org/1999/xlink" content-type="arpha" xlink:type="simple">15521F5F-E3FC-5CA3-9CBD-659205458475</object-id><label>Figure 10.</label><caption><p>Dorsal, lateral, frontal and declivital view of <italic><tp:taxon-name><tp:taxon-name-part taxon-name-part-type="genus" reg="Coptoborus">Coptoborus</tp:taxon-name-part> <tp:taxon-name-part taxon-name-part-type="species" reg="magnus">magnus</tp:taxon-name-part></tp:taxon-name></italic> holotype, 3.1 mm (<bold>A–C, M</bold>), <italic><tp:taxon-name><tp:taxon-name-part taxon-name-part-type="genus" reg="Coptoborus">C.</tp:taxon-name-part> <tp:taxon-name-part taxon-name-part-type="species" reg="martinezae">martinezae</tp:taxon-name-part></tp:taxon-name></italic> holotype, 2.0–2.1 mm (<bold>D–F, N</bold>), <italic><tp:taxon-name><tp:taxon-name-part taxon-name-part-type="genus" reg="Coptoborus">C.</tp:taxon-name-part> <tp:taxon-name-part taxon-name-part-type="species" reg="micarius">micarius</tp:taxon-name-part></tp:taxon-name></italic>, 2.0–2.4 mm (<bold>G–I, O</bold>), <italic><tp:taxon-name><tp:taxon-name-part taxon-name-part-type="genus" reg="Coptoborus">C.</tp:taxon-name-part> <tp:taxon-name-part taxon-name-part-type="species" reg="murinus">murinus</tp:taxon-name-part></tp:taxon-name></italic> holotype, 2.2 mm (<bold>J–L, P</bold>). All photographs by SMS except (<bold>A–C, M)</bold> by A.V. Petrov.</p></caption><graphic xmlns:xlink="http://www.w3.org/1999/xlink" xlink:href="zookeys-1044-609-g010.jpg" position="float" orientation="portrait" xlink:type="simple" id="oo_555845.jpg"><uri content-type="original_file" xlink:type="simple">https://binary.pensoft.net/fig/555845</uri></graphic></fig></tp:treatment-sec></tp:taxon-treatment>
