# Supplementary material for: A revision of the Neotropical genus Coptoborus Hopkins (Coleoptera, Curculionidae, Scolytinae, Xyleborini)
Source: Zookeys. 2021 Jun 16;1044:609–720. doi: 10.3897/zookeys.144.62246 (PMC8222199; doi:10.3897/zookeys.144.62246)
Supplement: XML Treatment for Coptoborus obtusicornis [file zookeys.144.62246-treatment46.xml]

<!DOCTYPE tp:taxon-treatment
  PUBLIC "-//TaxonX//DTD Taxonomic Treatment Publishing DTD v0 20100105//EN" "tax-treatment-NSO.dtd">
<tp:taxon-treatment xmlns:tp="http://www.plazi.org/taxpub"><tp:treatment-meta><kwd-group><label>Taxon classification</label><kwd><named-content xmlns:xlink="http://www.w3.org/1999/xlink" content-type="kingdom">Animalia</named-content></kwd><kwd><named-content xmlns:xlink="http://www.w3.org/1999/xlink" content-type="order">Coleoptera</named-content></kwd><kwd><named-content xmlns:xlink="http://www.w3.org/1999/xlink" content-type="family">Curculionidae</named-content></kwd></kwd-group><mixed-citation publication-type="journal"><person-group><name><surname>Smith</surname><given-names>Sarah M.</given-names></name><name><surname>Cognato</surname><given-names>Anthony I.</given-names></name></person-group><article-title>A revision of the Neotropical genus <italic><tp:taxon-name><tp:taxon-name-part taxon-name-part-type="genus" reg="Coptoborus">Coptoborus</tp:taxon-name-part></tp:taxon-name></italic> Hopkins (<tp:taxon-name><tp:taxon-name-part taxon-name-part-type="order">Coleoptera</tp:taxon-name-part></tp:taxon-name>, <tp:taxon-name><tp:taxon-name-part taxon-name-part-type="family">Curculionidae</tp:taxon-name-part></tp:taxon-name>, <tp:taxon-name><tp:taxon-name-part taxon-name-part-type="subfamily">Scolytinae</tp:taxon-name-part></tp:taxon-name>, <tp:taxon-name><tp:taxon-name-part taxon-name-part-type="tribe">Xyleborini</tp:taxon-name-part></tp:taxon-name>)</article-title><source>Zookeys</source><day>16</day><month>6</month><year>2021</year><volume>1044</volume><fpage>609</fpage><lpage>720</lpage><pub-id pub-id-type="doi">10.3897/zookeys.144.62246</pub-id></mixed-citation></tp:treatment-meta><tp:nomenclature><tp:taxon-name><object-id xmlns:xlink="http://www.w3.org/1999/xlink" content-type="arpha" xlink:type="simple">7AB15033-32C3-5F75-BFC6-E841232CCD5B</object-id>
              <tp:taxon-name-part taxon-name-part-type="genus" reg="Coptoborus">Coptoborus</tp:taxon-name-part>
              <tp:taxon-name-part taxon-name-part-type="species" reg="obtusicornis">obtusicornis</tp:taxon-name-part>
            </tp:taxon-name><tp:taxon-authority>(Schedl, 1976)</tp:taxon-authority><tp:taxon-status xmlns:xlink="http://www.w3.org/1999/xlink" xlink:type="simple">comb. nov.</tp:taxon-status><xref ref-type="fig" rid="F11">Figure 11G–I, O</xref><tp:nomenclature-citation-list><tp:nomenclature-citation><tp:taxon-name>
                  <tp:taxon-name-part taxon-name-part-type="genus" reg="Sampsonius">Sampsonius</tp:taxon-name-part> <tp:taxon-name-part taxon-name-part-type="species" reg="obtusicornis">obtusicornis</tp:taxon-name-part></tp:taxon-name><comment>Schedl, 1976: 78.</comment></tp:nomenclature-citation></tp:nomenclature-citation-list></tp:nomenclature><tp:treatment-sec sec-type="type material" id="SECID0E6CJM"><title>Type material.</title><p><bold><italic>Holotype</italic></bold> (<named-content xmlns:xlink="http://www.w3.org/1999/xlink" content-type="dwc:institutional_code" xlink:type="simple">NHMW</named-content>), examined.</p></tp:treatment-sec><tp:treatment-sec sec-type="New records" id="SECID0ESDJM"><title>New records.</title><p>Ecuador: Fco. Orellana P.N. Yasuní, <named-content xmlns:xlink="http://www.w3.org/1999/xlink" content-type="dwc:verbatimCoordinates" xlink:type="simple"><named-content content-type="geo-json" specific-use="{&#34;type&#34;:&#34;Point&#34;,&#34;coordinates&#34;:[-76.355278,-0.675556]}" id="NCID0E2DJM" xlink:type="simple">00°40'32"S, 76°21'19"W</named-content></named-content>, 250 m, 19 Feb 2005, I. Rodríguez (<named-content xmlns:xlink="http://www.w3.org/1999/xlink" content-type="dwc:institutional_code" xlink:type="simple">PUCE</named-content>, 1).</p></tp:treatment-sec><tp:treatment-sec sec-type="diagnosis" id="SECID0EIEJM"><title>Diagnosis.</title><p>3.0–3.4 mm (mean = 3.22 mm; n = 5), 3.78–4.29 × as long as wide. This species is distinguished by the elytra attenuate, apex emarginate, elytra deeply excavated between interstriae 3, excavated area bearing granules or small denticles and anterior margin of pronotum with a pair of projecting serrations.</p></tp:treatment-sec><tp:treatment-sec sec-type="Similar species" id="SECID0ENEJM"><title>Similar species.</title><p><italic><tp:taxon-name><tp:taxon-name-part taxon-name-part-type="genus" reg="Coptoborus">C.</tp:taxon-name-part> <tp:taxon-name-part taxon-name-part-type="species" reg="vespatorius">vespatorius</tp:taxon-name-part></tp:taxon-name></italic>.</p></tp:treatment-sec><tp:treatment-sec sec-type="distribution" id="SECID0E5EJM"><title>Distribution.</title><p>Brazil (Maranhão, Mato Grosso, Paraná, São Paulo), Costa Rica (Heredia), Ecuador* (Orellana), Peru (Huánuco, Junín, Loreto, Madre de Dios).</p></tp:treatment-sec><tp:treatment-sec sec-type="biology" id="SECID0EDFJM"><title>Biology.</title><p>This species has only been collected from <italic><tp:taxon-name><tp:taxon-name-part taxon-name-part-type="genus" reg="Cecropia">Cecropia</tp:taxon-name-part></tp:taxon-name></italic> (<tp:taxon-name><tp:taxon-name-part taxon-name-part-type="family">Urticaceae</tp:taxon-name-part></tp:taxon-name>) (<xref ref-type="bibr" rid="B73">Smith et al. 2017</xref>).</p></tp:treatment-sec><tp:treatment-sec sec-type="remarks" id="SECID0EZFJM"><title>Remarks.</title><p>This species shares remarkable morphological convergence with <italic><tp:taxon-name><tp:taxon-name-part taxon-name-part-type="genus" reg="Sampsonius">Sampsonius</tp:taxon-name-part></tp:taxon-name></italic> Eggers, 1935, especially with regard to the prontotum shape in dorsal view, (type b) conspicuously long and acuminate frontally. This pronotal shape has been assumed to be diagnositic for <italic><tp:taxon-name><tp:taxon-name-part taxon-name-part-type="genus" reg="Sampsonius">Sampsonius</tp:taxon-name-part></tp:taxon-name></italic> but with the exception of the pronotal form, <italic><tp:taxon-name><tp:taxon-name-part taxon-name-part-type="genus" reg="Sampsonius">S.</tp:taxon-name-part> <tp:taxon-name-part taxon-name-part-type="species" reg="obtusicornis">obtusicornis</tp:taxon-name-part></tp:taxon-name></italic> and <italic><tp:taxon-name><tp:taxon-name-part taxon-name-part-type="genus" reg="Sampsonius">Sampsonius</tp:taxon-name-part></tp:taxon-name></italic> are quite different and this shape is due to convergence. We transfer this species to <italic><tp:taxon-name><tp:taxon-name-part taxon-name-part-type="genus" reg="Coptoborus">Coptoborus</tp:taxon-name-part></tp:taxon-name></italic> due to the following combination of characters (<italic><tp:taxon-name><tp:taxon-name-part taxon-name-part-type="genus" reg="Sampsonius">Sampsonius</tp:taxon-name-part></tp:taxon-name></italic> characters given first): protibia slender with greatly enlarged and prominent apical mucro, and outer margin and posterior face granulate vs. protibia distinctly triangular, apical mucro small, and posterior face unarmed; strongly concave lateral edge of pronotum vs. convex lateral margin; antennal club type 4 with sutures 1 and 2 strongly procurved vs. antennal club type 3 with sutures 1 and 2 transverse (<xref ref-type="bibr" rid="B8">Bright 1991</xref>; <xref ref-type="bibr" rid="B51">Petrov and Mandelshtam 2009</xref>; <xref ref-type="bibr" rid="B70">Smith 2017</xref>).</p></tp:treatment-sec><tp:treatment-sec><!--Section generated to contain objects referenced in tp:taxon-treatment.--><fig id="F11" position="float" orientation="portrait"><object-id xmlns:xlink="http://www.w3.org/1999/xlink" content-type="doi" xlink:type="simple">10.3897/zookeys.144.62246.figure11</object-id><object-id xmlns:xlink="http://www.w3.org/1999/xlink" content-type="arpha" xlink:type="simple">7DA6E9EF-7AAE-550D-B450-D73E4B169A07</object-id><label>Figure 11.</label><caption><p>Dorsal, lateral, frontal and declivital view of <italic><tp:taxon-name><tp:taxon-name-part taxon-name-part-type="genus" reg="Coptoborus">Coptoborus</tp:taxon-name-part> <tp:taxon-name-part taxon-name-part-type="species" reg="newt">newt</tp:taxon-name-part></tp:taxon-name></italic> holotype, 1.7 mm (<bold>A–C, M</bold>), <italic><tp:taxon-name><tp:taxon-name-part taxon-name-part-type="genus" reg="Coptoborus">C.</tp:taxon-name-part> <tp:taxon-name-part taxon-name-part-type="species" reg="nudulus">nudulus</tp:taxon-name-part></tp:taxon-name></italic>, 2.3–2.4 mm (<bold>D–F, N</bold>), <italic><tp:taxon-name><tp:taxon-name-part taxon-name-part-type="genus" reg="Coptoborus">C.</tp:taxon-name-part> <tp:taxon-name-part taxon-name-part-type="species" reg="obtusicornis">obtusicornis</tp:taxon-name-part></tp:taxon-name></italic>, 3.0–3.4 mm (<bold>G–I, O</bold>), <italic><tp:taxon-name><tp:taxon-name-part taxon-name-part-type="genus" reg="Coptoborus">C.</tp:taxon-name-part> <tp:taxon-name-part taxon-name-part-type="species" reg="ochromactonus">ochromactonus</tp:taxon-name-part></tp:taxon-name></italic>, paratype, 2.5–2.6 mm (<bold>J–L, P</bold>). All photographs by SMS.</p></caption><graphic xmlns:xlink="http://www.w3.org/1999/xlink" xlink:href="zookeys-1044-609-g011.jpg" position="float" orientation="portrait" xlink:type="simple" id="oo_555846.jpg"><uri content-type="original_file" xlink:type="simple">https://binary.pensoft.net/fig/555846</uri></graphic></fig></tp:treatment-sec><ref-list><ref id="B73"><mixed-citation xmlns:xlink="http://www.w3.org/1999/xlink" xlink:type="simple"><person-group><name name-style="western"><surname>Smith</surname><given-names>SM</given-names></name><name name-style="western"><surname>Petrov</surname><given-names>AV</given-names></name><name name-style="western"><surname>Cognato</surname><given-names>AI</given-names></name></person-group> (<year>2017</year>) <article-title>Beetles (<tp:taxon-name><tp:taxon-name-part taxon-name-part-type="order">Coleoptera</tp:taxon-name-part></tp:taxon-name>) of Peru: A survey of the Families. <tp:taxon-name><tp:taxon-name-part taxon-name-part-type="family">Curculionidae</tp:taxon-name-part></tp:taxon-name>: <tp:taxon-name><tp:taxon-name-part taxon-name-part-type="subfamily">Scolytinae</tp:taxon-name-part></tp:taxon-name>.</article-title><source>The Coleopterists Bulletin</source><volume>71</volume>: <fpage>77</fpage>–<lpage>94</lpage>. <ext-link xlink:type="simple" ext-link-type="doi" xlink:href="10.1649/0010-065X-71.1.77">https://doi.org/10.1649/0010-065X-71.1.77</ext-link></mixed-citation></ref><ref id="B8"><mixed-citation xmlns:xlink="http://www.w3.org/1999/xlink" xlink:type="simple"><person-group><name name-style="western"><surname>Bright</surname><given-names>DE</given-names></name></person-group> (<year>1991</year>) <article-title>Studies in <tp:taxon-name><tp:taxon-name-part taxon-name-part-type="tribe">Xyleborini</tp:taxon-name-part></tp:taxon-name> 2: Review of the genus <italic><tp:taxon-name><tp:taxon-name-part taxon-name-part-type="genus">Sampsonius</tp:taxon-name-part></tp:taxon-name></italic> Eggers (<tp:taxon-name><tp:taxon-name-part taxon-name-part-type="order">Coleoptera</tp:taxon-name-part></tp:taxon-name>: <tp:taxon-name><tp:taxon-name-part taxon-name-part-type="family">Scolytidae</tp:taxon-name-part></tp:taxon-name>).</article-title><source>Studies on Neotropical Fauna and Environment</source><volume>26</volume>: <fpage>11</fpage>–<lpage>28</lpage>. <ext-link xlink:type="simple" ext-link-type="doi" xlink:href="10.1080/01650529109360828">https://doi.org/10.1080/01650529109360828</ext-link></mixed-citation></ref><ref id="B51"><mixed-citation xmlns:xlink="http://www.w3.org/1999/xlink" xlink:type="simple"><person-group><name name-style="western"><surname>Petrov</surname><given-names>AV</given-names></name><name name-style="western"><surname>Mandelshtam</surname><given-names>MY</given-names></name></person-group> (<year>2009</year>) <article-title>New data on ambrosia-beetles of the genus <italic><tp:taxon-name><tp:taxon-name-part taxon-name-part-type="genus">Sampsonius</tp:taxon-name-part></tp:taxon-name></italic> Eggers, 1935 with descriptions of two new species from Peru (<tp:taxon-name><tp:taxon-name-part taxon-name-part-type="order">Coleoptera</tp:taxon-name-part></tp:taxon-name>: <tp:taxon-name><tp:taxon-name-part taxon-name-part-type="family">Curculionidae</tp:taxon-name-part></tp:taxon-name>: <tp:taxon-name><tp:taxon-name-part taxon-name-part-type="subfamily">Scolytinae</tp:taxon-name-part></tp:taxon-name>).</article-title><source>Koleopterologische Rundschau</source><volume>79</volume>: <fpage>313</fpage>–<lpage>319</lpage>.</mixed-citation></ref><ref id="B70"><mixed-citation xmlns:xlink="http://www.w3.org/1999/xlink" xlink:type="simple"><person-group><name name-style="western"><surname>Smith</surname><given-names>SM</given-names></name></person-group> (<year>2017</year>) <article-title><italic><tp:taxon-name><tp:taxon-name-part taxon-name-part-type="genus">Dinoxyleborus</tp:taxon-name-part></tp:taxon-name></italic> Smith, a new genus of Neotropical xyleborine ambrosia beetle (<tp:taxon-name><tp:taxon-name-part taxon-name-part-type="order">Coleoptera</tp:taxon-name-part></tp:taxon-name>, <tp:taxon-name><tp:taxon-name-part taxon-name-part-type="family">Curculionidae</tp:taxon-name-part></tp:taxon-name>: <tp:taxon-name><tp:taxon-name-part taxon-name-part-type="subfamily">Scolytinae</tp:taxon-name-part></tp:taxon-name>).</article-title><source>Zootaxa</source><volume>4303</volume>: <fpage>131</fpage>–<lpage>139</lpage>. <ext-link xlink:type="simple" ext-link-type="doi" xlink:href="10.11646/zootaxa.4303.1.8">https://doi.org/10.11646/zootaxa.4303.1.8</ext-link></mixed-citation></ref></ref-list></tp:taxon-treatment>
