# Supplementary material for: A revision of the Neotropical genus Coptoborus Hopkins (Coleoptera, Curculionidae, Scolytinae, Xyleborini)
Source: Zookeys. 2021 Jun 16;1044:609–720. doi: 10.3897/zookeys.144.62246 (PMC8222199; doi:10.3897/zookeys.144.62246)
Supplement: XML Treatment for Coptoborus ochromactonus [file zookeys.144.62246-treatment47.xml]

<!DOCTYPE tp:taxon-treatment
  PUBLIC "-//TaxonX//DTD Taxonomic Treatment Publishing DTD v0 20100105//EN" "tax-treatment-NSO.dtd">
<tp:taxon-treatment xmlns:tp="http://www.plazi.org/taxpub"><tp:treatment-meta><kwd-group><label>Taxon classification</label><kwd><named-content xmlns:xlink="http://www.w3.org/1999/xlink" content-type="kingdom">Animalia</named-content></kwd><kwd><named-content xmlns:xlink="http://www.w3.org/1999/xlink" content-type="order">Coleoptera</named-content></kwd><kwd><named-content xmlns:xlink="http://www.w3.org/1999/xlink" content-type="family">Curculionidae</named-content></kwd></kwd-group><mixed-citation publication-type="journal"><person-group><name><surname>Smith</surname><given-names>Sarah M.</given-names></name><name><surname>Cognato</surname><given-names>Anthony I.</given-names></name></person-group><article-title>A revision of the Neotropical genus <italic><tp:taxon-name><tp:taxon-name-part taxon-name-part-type="genus" reg="Coptoborus">Coptoborus</tp:taxon-name-part></tp:taxon-name></italic> Hopkins (<tp:taxon-name><tp:taxon-name-part taxon-name-part-type="order">Coleoptera</tp:taxon-name-part></tp:taxon-name>, <tp:taxon-name><tp:taxon-name-part taxon-name-part-type="family">Curculionidae</tp:taxon-name-part></tp:taxon-name>, <tp:taxon-name><tp:taxon-name-part taxon-name-part-type="subfamily">Scolytinae</tp:taxon-name-part></tp:taxon-name>, <tp:taxon-name><tp:taxon-name-part taxon-name-part-type="tribe">Xyleborini</tp:taxon-name-part></tp:taxon-name>)</article-title><source>Zookeys</source><day>16</day><month>6</month><year>2021</year><volume>1044</volume><fpage>609</fpage><lpage>720</lpage><pub-id pub-id-type="doi">10.3897/zookeys.144.62246</pub-id></mixed-citation></tp:treatment-meta><tp:nomenclature><tp:taxon-name><object-id xmlns:xlink="http://www.w3.org/1999/xlink" content-type="arpha" xlink:type="simple">E983825F-27E5-55C1-BD6F-3E1334B59AAC</object-id>
              <tp:taxon-name-part taxon-name-part-type="genus" reg="Coptoborus">Coptoborus</tp:taxon-name-part>
              <tp:taxon-name-part taxon-name-part-type="species" reg="ochromactonus">ochromactonus</tp:taxon-name-part>
            </tp:taxon-name><tp:taxon-authority>Smith &amp; Cognato, 2014</tp:taxon-authority><xref ref-type="fig" rid="F11">Figure 11J–L, P</xref><tp:nomenclature-citation-list><tp:nomenclature-citation><tp:taxon-name>
                  <tp:taxon-name-part taxon-name-part-type="genus" reg="Coptoborus">Coptoborus</tp:taxon-name-part> <tp:taxon-name-part taxon-name-part-type="species" reg="ochromactonus">ochromactonus</tp:taxon-name-part></tp:taxon-name><comment>Smith &amp; Cognato, 2014 (in <xref ref-type="bibr" rid="B77">Stilwell et al. 2014</xref>): 677.</comment></tp:nomenclature-citation></tp:nomenclature-citation-list></tp:nomenclature><tp:treatment-sec sec-type="type material" id="SECID0ETJJM"><title>Type material.</title><p><bold><italic>Holotype</italic></bold> (<named-content xmlns:xlink="http://www.w3.org/1999/xlink" content-type="dwc:institutional_code" xlink:type="simple">PUCE</named-content>), <bold><italic>paratypes</italic></bold> (<named-content xmlns:xlink="http://www.w3.org/1999/xlink" content-type="dwc:institutional_code" xlink:type="simple">MSUC</named-content>, 18), examined.</p></tp:treatment-sec><tp:treatment-sec sec-type="New records" id="SECID0ERKJM"><title>New records.</title><p>Ecuador: Cotopaxi Prov., Otonga, <named-content xmlns:xlink="http://www.w3.org/1999/xlink" content-type="dwc:verbatimCoordinates" xlink:type="simple"><named-content content-type="geo-json" specific-use="{&#34;type&#34;:&#34;Point&#34;,&#34;coordinates&#34;:[-79.003283,-0.419300]}" id="NCID0E1KJM" xlink:type="simple">79°0.197'W, 0°25.158'S</named-content></named-content>, 1970 m, Á. Barragán (<named-content xmlns:xlink="http://www.w3.org/1999/xlink" content-type="dwc:institutional_code" xlink:type="simple">PUCE</named-content>, 5). Guayas Prov., El Empalme, m5 14, 21.ii.2013, Y. Castro, ex cultivated balsa (<named-content xmlns:xlink="http://www.w3.org/1999/xlink" content-type="dwc:institutional_code" xlink:type="simple">MSUC</named-content>, 1).</p></tp:treatment-sec><tp:treatment-sec sec-type="diagnosis" id="SECID0EPLJM"><title>Diagnosis.</title><p>2.5–2.6 mm (mean = 2.56 mm; n = 5), 2.48–2.63 × as long as wide. This species is distinguished by the elytral apex attenuate and weakly emarginate, declivity distinctly sulcate along interstriae 2, declivital interstriae 2 unarmed, interstriae 1 and 3 armed, declivital striae 1 and 2 parallel on declivital face and widely spaced, and declivital striae 2 punctate. It is most similar to <italic><tp:taxon-name><tp:taxon-name-part taxon-name-part-type="genus" reg="Coptoborus">C.</tp:taxon-name-part> <tp:taxon-name-part taxon-name-part-type="species" reg="busoror">busoror</tp:taxon-name-part></tp:taxon-name></italic> and can be further distinguished by the smaller size 2.5–2.6 mm vs. 2.7 mm, and stouter body, 2.5–2.6 × as long as wide vs. 2.7 × as long as wide, stouter pronotum, 1.05–1.1 ×, vs. 1.2 × as long as wide, and distribution west of the Andes vs. east of the Andes.</p></tp:treatment-sec><tp:treatment-sec sec-type="Similar species" id="SECID0EAMJM"><title>Similar species.</title><p><italic><tp:taxon-name><tp:taxon-name-part taxon-name-part-type="genus" reg="Coptoborus">C.</tp:taxon-name-part> <tp:taxon-name-part taxon-name-part-type="species" reg="busoror">busoror</tp:taxon-name-part></tp:taxon-name></italic>, <italic><tp:taxon-name><tp:taxon-name-part taxon-name-part-type="genus" reg="Coptoborus">C.</tp:taxon-name-part> <tp:taxon-name-part taxon-name-part-type="species" reg="leeloo">leeloo</tp:taxon-name-part></tp:taxon-name></italic>, <italic><tp:taxon-name><tp:taxon-name-part taxon-name-part-type="genus" reg="Coptoborus">C.</tp:taxon-name-part> <tp:taxon-name-part taxon-name-part-type="species" reg="nudulus">nudulus</tp:taxon-name-part></tp:taxon-name></italic>, <italic><tp:taxon-name><tp:taxon-name-part taxon-name-part-type="genus" reg="Coptoborus">C.</tp:taxon-name-part> <tp:taxon-name-part taxon-name-part-type="species" reg="pilisoror">pilisoror</tp:taxon-name-part></tp:taxon-name></italic>, <italic><tp:taxon-name><tp:taxon-name-part taxon-name-part-type="genus" reg="Coptoborus">C.</tp:taxon-name-part> <tp:taxon-name-part taxon-name-part-type="species" reg="ripley">ripley</tp:taxon-name-part></tp:taxon-name></italic>, <italic><tp:taxon-name><tp:taxon-name-part taxon-name-part-type="genus" reg="Coptoborus">C.</tp:taxon-name-part> <tp:taxon-name-part taxon-name-part-type="species" reg="sororcula">sororcula</tp:taxon-name-part></tp:taxon-name></italic>, <italic><tp:taxon-name><tp:taxon-name-part taxon-name-part-type="genus" reg="Coptoborus">C.</tp:taxon-name-part> <tp:taxon-name-part taxon-name-part-type="species" reg="spicatus">spicatus</tp:taxon-name-part></tp:taxon-name></italic>.</p></tp:treatment-sec><tp:treatment-sec sec-type="distribution" id="SECID0ETOJM"><title>Distribution.</title><p>Ecuador (Cotopaxi, Guayas, Los Ríos, Santo Domingo de los Tsáchilas).</p></tp:treatment-sec><tp:treatment-sec sec-type="biology" id="SECID0EYOJM"><title>Biology.</title><p>This species has only been collected from balsa, <italic><tp:taxon-name><tp:taxon-name-part taxon-name-part-type="genus" reg="Ochroma">Ochroma</tp:taxon-name-part> <tp:taxon-name-part taxon-name-part-type="species" reg="pyrimidale">pyrimidale</tp:taxon-name-part></tp:taxon-name></italic> (<tp:taxon-name><tp:taxon-name-part taxon-name-part-type="family">Malvaceae</tp:taxon-name-part></tp:taxon-name>), and is a serious pest of balsa in Ecuador. The biology of <italic><tp:taxon-name><tp:taxon-name-part taxon-name-part-type="genus" reg="Coptoborus">C.</tp:taxon-name-part> <tp:taxon-name-part taxon-name-part-type="species" reg="ochromactonus">ochromactonus</tp:taxon-name-part></tp:taxon-name></italic> has been studied in detail (<xref ref-type="bibr" rid="B77">Stilwell et al. 2014</xref>; <xref ref-type="bibr" rid="B15">Castro et al. 2019</xref>; <xref ref-type="bibr" rid="B45">Martínez et al. 2020</xref>).</p></tp:treatment-sec><tp:treatment-sec><!--Section generated to contain objects referenced in tp:taxon-treatment.--><fig id="F11" position="float" orientation="portrait"><object-id xmlns:xlink="http://www.w3.org/1999/xlink" content-type="doi" xlink:type="simple">10.3897/zookeys.144.62246.figure11</object-id><object-id xmlns:xlink="http://www.w3.org/1999/xlink" content-type="arpha" xlink:type="simple">7DA6E9EF-7AAE-550D-B450-D73E4B169A07</object-id><label>Figure 11.</label><caption><p>Dorsal, lateral, frontal and declivital view of <italic><tp:taxon-name><tp:taxon-name-part taxon-name-part-type="genus" reg="Coptoborus">Coptoborus</tp:taxon-name-part> <tp:taxon-name-part taxon-name-part-type="species" reg="newt">newt</tp:taxon-name-part></tp:taxon-name></italic> holotype, 1.7 mm (<bold>A–C, M</bold>), <italic><tp:taxon-name><tp:taxon-name-part taxon-name-part-type="genus" reg="Coptoborus">C.</tp:taxon-name-part> <tp:taxon-name-part taxon-name-part-type="species" reg="nudulus">nudulus</tp:taxon-name-part></tp:taxon-name></italic>, 2.3–2.4 mm (<bold>D–F, N</bold>), <italic><tp:taxon-name><tp:taxon-name-part taxon-name-part-type="genus" reg="Coptoborus">C.</tp:taxon-name-part> <tp:taxon-name-part taxon-name-part-type="species" reg="obtusicornis">obtusicornis</tp:taxon-name-part></tp:taxon-name></italic>, 3.0–3.4 mm (<bold>G–I, O</bold>), <italic><tp:taxon-name><tp:taxon-name-part taxon-name-part-type="genus" reg="Coptoborus">C.</tp:taxon-name-part> <tp:taxon-name-part taxon-name-part-type="species" reg="ochromactonus">ochromactonus</tp:taxon-name-part></tp:taxon-name></italic>, paratype, 2.5–2.6 mm (<bold>J–L, P</bold>). All photographs by SMS.</p></caption><graphic xmlns:xlink="http://www.w3.org/1999/xlink" xlink:href="zookeys-1044-609-g011.jpg" position="float" orientation="portrait" xlink:type="simple" id="oo_555846.jpg"><uri content-type="original_file" xlink:type="simple">https://binary.pensoft.net/fig/555846</uri></graphic></fig></tp:treatment-sec><ref-list><ref id="B77"><mixed-citation xmlns:xlink="http://www.w3.org/1999/xlink" xlink:type="simple"><person-group><name name-style="western"><surname>Stilwell</surname><given-names>AR</given-names></name><name name-style="western"><surname>Smith</surname><given-names>SM</given-names></name><name name-style="western"><surname>Cognato</surname><given-names>AI</given-names></name><name name-style="western"><surname>Martinez</surname><given-names>M</given-names></name><name name-style="western"><surname>Flowers</surname><given-names>RW</given-names></name></person-group> (<year>2014</year>) <article-title><italic><tp:taxon-name><tp:taxon-name-part taxon-name-part-type="genus">Coptoborus</tp:taxon-name-part> <tp:taxon-name-part taxon-name-part-type="species">ochromactonus</tp:taxon-name-part></tp:taxon-name></italic>, n. sp. (<tp:taxon-name><tp:taxon-name-part taxon-name-part-type="order">Coleoptera</tp:taxon-name-part></tp:taxon-name>: <tp:taxon-name><tp:taxon-name-part taxon-name-part-type="family">Curculionidae</tp:taxon-name-part></tp:taxon-name>: <tp:taxon-name><tp:taxon-name-part taxon-name-part-type="subfamily">Scolytinae</tp:taxon-name-part></tp:taxon-name>), an emerging pest of cultivated balsa (<tp:taxon-name><tp:taxon-name-part taxon-name-part-type="order">Malvales</tp:taxon-name-part></tp:taxon-name>: <tp:taxon-name><tp:taxon-name-part taxon-name-part-type="family">Malvaceae</tp:taxon-name-part></tp:taxon-name>) in Ecuador.</article-title><source>Journal of Economic Entomology</source><volume>107</volume>: <fpage>675</fpage>–<lpage>683</lpage>. <ext-link xlink:type="simple" ext-link-type="doi" xlink:href="10.1603/EC13559">https://doi.org/10.1603/EC13559</ext-link></mixed-citation></ref><ref id="B15"><mixed-citation xmlns:xlink="http://www.w3.org/1999/xlink" xlink:type="simple"><person-group><name name-style="western"><surname>Castro</surname><given-names>J</given-names></name><name name-style="western"><surname>Smith</surname><given-names>SM</given-names></name><name name-style="western"><surname>Cognato</surname><given-names>AI</given-names></name><name name-style="western"><surname>Lanfranco</surname><given-names>D</given-names></name><name name-style="western"><surname>Martinez</surname><given-names>M</given-names></name><name name-style="western"><surname>Guachambala</surname><given-names>M</given-names></name></person-group> (<year>2019</year>) Life cycle and development of <italic><tp:taxon-name><tp:taxon-name-part taxon-name-part-type="genus">Coptoborus</tp:taxon-name-part> <tp:taxon-name-part taxon-name-part-type="species">ochromactonus</tp:taxon-name-part></tp:taxon-name></italic> Smith and Cognato (<tp:taxon-name><tp:taxon-name-part taxon-name-part-type="order">Coleoptera</tp:taxon-name-part></tp:taxon-name>: <tp:taxon-name><tp:taxon-name-part taxon-name-part-type="family">Curculionidae</tp:taxon-name-part></tp:taxon-name>: <tp:taxon-name><tp:taxon-name-part taxon-name-part-type="subfamily">Scolytinae</tp:taxon-name-part></tp:taxon-name>). Journal of Economic Entomology 112: 729–735. <ext-link xlink:type="simple" ext-link-type="doi" xlink:href="10.1093/jee/toy403">https://doi.org/10.1093/jee/toy403</ext-link></mixed-citation></ref><ref id="B45"><mixed-citation xmlns:xlink="http://www.w3.org/1999/xlink" xlink:type="simple"><person-group><name name-style="western"><surname>Martínez</surname><given-names>M</given-names></name><name name-style="western"><surname>Cognato</surname><given-names>AI</given-names></name><name name-style="western"><surname>Guachambala</surname><given-names>M</given-names></name><name name-style="western"><surname>Urdanigo</surname><given-names>JP</given-names></name><name name-style="western"><surname>Boivin</surname><given-names>T</given-names></name></person-group> (<year>2020</year>) <article-title>Effects of climate and host age on flight activity, infestation percentage, and intensity by <italic><tp:taxon-name><tp:taxon-name-part taxon-name-part-type="genus">Coptoborus</tp:taxon-name-part> <tp:taxon-name-part taxon-name-part-type="species">ochromatonus</tp:taxon-name-part></tp:taxon-name></italic> (<tp:taxon-name><tp:taxon-name-part taxon-name-part-type="order">Coleoptera</tp:taxon-name-part></tp:taxon-name>: <tp:taxon-name><tp:taxon-name-part taxon-name-part-type="family">Curculionidae</tp:taxon-name-part></tp:taxon-name>: <tp:taxon-name><tp:taxon-name-part taxon-name-part-type="subfamily">Scolytinae</tp:taxon-name-part></tp:taxon-name>) in commercial balsa plantations of Ecuador.</article-title><source>Journal of Economic Entomology</source><volume>113</volume>: <fpage>824</fpage>–<lpage>831</lpage>. <ext-link xlink:type="simple" ext-link-type="doi" xlink:href="10.1093/jee/toz303">https://doi.org/10.1093/jee/toz303</ext-link></mixed-citation></ref></ref-list></tp:taxon-treatment>
