# Supplementary material for: A revision of the Neotropical genus Coptoborus Hopkins (Coleoptera, Curculionidae, Scolytinae, Xyleborini)
Source: Zookeys. 2021 Jun 16;1044:609–720. doi: 10.3897/zookeys.144.62246 (PMC8222199; doi:10.3897/zookeys.144.62246)
Supplement: XML Treatment for Coptoborus osbornae [file zookeys.144.62246-treatment48.xml]

<!DOCTYPE tp:taxon-treatment
  PUBLIC "-//TaxonX//DTD Taxonomic Treatment Publishing DTD v0 20100105//EN" "tax-treatment-NSO.dtd">
<tp:taxon-treatment xmlns:tp="http://www.plazi.org/taxpub"><tp:treatment-meta><kwd-group><label>Taxon classification</label><kwd><named-content xmlns:xlink="http://www.w3.org/1999/xlink" content-type="kingdom">Animalia</named-content></kwd><kwd><named-content xmlns:xlink="http://www.w3.org/1999/xlink" content-type="order">Coleoptera</named-content></kwd><kwd><named-content xmlns:xlink="http://www.w3.org/1999/xlink" content-type="family">Curculionidae</named-content></kwd></kwd-group><mixed-citation publication-type="journal"><person-group><name><surname>Smith</surname><given-names>Sarah M.</given-names></name><name><surname>Cognato</surname><given-names>Anthony I.</given-names></name></person-group><article-title>A revision of the Neotropical genus <italic><tp:taxon-name><tp:taxon-name-part taxon-name-part-type="genus" reg="Coptoborus">Coptoborus</tp:taxon-name-part></tp:taxon-name></italic> Hopkins (<tp:taxon-name><tp:taxon-name-part taxon-name-part-type="order">Coleoptera</tp:taxon-name-part></tp:taxon-name>, <tp:taxon-name><tp:taxon-name-part taxon-name-part-type="family">Curculionidae</tp:taxon-name-part></tp:taxon-name>, <tp:taxon-name><tp:taxon-name-part taxon-name-part-type="subfamily">Scolytinae</tp:taxon-name-part></tp:taxon-name>, <tp:taxon-name><tp:taxon-name-part taxon-name-part-type="tribe">Xyleborini</tp:taxon-name-part></tp:taxon-name>)</article-title><source>Zookeys</source><day>16</day><month>6</month><year>2021</year><volume>1044</volume><fpage>609</fpage><lpage>720</lpage><pub-id pub-id-type="doi">10.3897/zookeys.144.62246</pub-id></mixed-citation></tp:treatment-meta><tp:nomenclature><tp:taxon-name><object-id xmlns:xlink="http://www.w3.org/1999/xlink" content-type="arpha" xlink:type="simple">6EC3FA31-6808-5A25-A6FB-7F573A59D28B</object-id>
              <tp:taxon-name-part taxon-name-part-type="genus" reg="Coptoborus">Coptoborus</tp:taxon-name-part>
              <tp:taxon-name-part taxon-name-part-type="species" reg="osbornae">osbornae</tp:taxon-name-part>
              <object-id xmlns:xlink="http://www.w3.org/1999/xlink" content-type="zoobank" xlink:type="simple">http://zoobank.org/1003A9CA-76AA-4B29-9A4A-12D4BF59E4E5</object-id>
            </tp:taxon-name><tp:taxon-status xmlns:xlink="http://www.w3.org/1999/xlink" xlink:type="simple">sp. nov.</tp:taxon-status><xref ref-type="fig" rid="F12">Figure 12A–C, M</xref></tp:nomenclature><tp:treatment-sec sec-type="type material" id="SECID0ERRJM"><title>Type material.</title><p><bold><italic>Holotype</italic>,</bold> female, Ecuador: Napo Prov. [= Orellana Prov.], Res[erva]. Ethnica Waorani, 1 km S. Okone Gare Camp, Trans[ect]. Ent[omology]., <named-content xmlns:xlink="http://www.w3.org/1999/xlink" content-type="dwc:verbatimCoordinates" xlink:type="simple"><named-content content-type="geo-json" specific-use="{&#34;type&#34;:&#34;Point&#34;,&#34;coordinates&#34;:[-76.433333,-0.652778]}" id="NCID0E6RJM" xlink:type="simple">00°39’10”S, 076°26’W</named-content></named-content>, 220 m, October 1994, T.L. Erwin et al. collectors, insecticidal fogging, terra firme forest, trans[ect] 9, sta[tion] 3, Erwin lot #872 (<named-content xmlns:xlink="http://www.w3.org/1999/xlink" content-type="dwc:institutional_code" xlink:type="simple">ICB</named-content>). <bold><italic>Paratypes</italic></bold>, female, as holotype except: January 1996, trans[ect] 1, sta[tion] 1, Erwin lot #1401 (<named-content xmlns:xlink="http://www.w3.org/1999/xlink" content-type="dwc:institutional_code" xlink:type="simple">NMNH</named-content>, 1); as holotype except: Tiputini Biodiversity Station, <named-content xmlns:xlink="http://www.w3.org/1999/xlink" content-type="dwc:verbatimCoordinates" xlink:type="simple"><named-content content-type="geo-json" specific-use="{&#34;type&#34;:&#34;Point&#34;,&#34;coordinates&#34;:[-76.144167,-0.631944]}" id="NCID0E1SJM" xlink:type="simple">00°37'55"S, 076°08'39"W</named-content></named-content>, 220–250 m, February 1999, T.L. Erwin et al. collectors, insecticidal fogging, terra firme forest, trans[ect] 4, sta[tion] 4, Erwin lot #2038 (<named-content xmlns:xlink="http://www.w3.org/1999/xlink" content-type="dwc:institutional_code" xlink:type="simple">ICB</named-content>, 1); as holotype except: Yasuni National Park, Estacíon Científica Yasuní, <named-content xmlns:xlink="http://www.w3.org/1999/xlink" content-type="dwc:verbatimCoordinates" xlink:type="simple"><named-content content-type="geo-json" specific-use="{&#34;type&#34;:&#34;Point&#34;,&#34;coordinates&#34;:[-76.400383,-0.661250]}" id="NCID0EKTJM" xlink:type="simple">00°39.675'S, 76°24.023'W</named-content></named-content>, 11.ii.2018, R. Osborn, EC18-41, ex 6 cm dia. branch (<named-content xmlns:xlink="http://www.w3.org/1999/xlink" content-type="dwc:institutional_code" xlink:type="simple">MSUC</named-content>, 3; <named-content xmlns:xlink="http://www.w3.org/1999/xlink" content-type="dwc:institutional_code" xlink:type="simple">PUCE</named-content>, 1).</p></tp:treatment-sec><tp:treatment-sec sec-type="diagnosis" id="SECID0E6TJM"><title>Diagnosis.</title><p>1.5–1.7 mm (mean = 1.6 mm; n = 5), 2.67–3.0 × as long as wide. This species is distinguished by the elytral apex broadly rounded and entire, posterolateral margin feebly carinate to striae 6, primarily visible between suture and striae 2, unequally serrate and appearing broken, declivity very steep, occupying poster quarter of elytra, and declivital interstrial setae as long as interstriae 1 width.</p></tp:treatment-sec><tp:treatment-sec sec-type="Similar species" id="SECID0EEUJM"><title>Similar species.</title><p><italic><tp:taxon-name><tp:taxon-name-part taxon-name-part-type="genus" reg="Coptoborus">C.</tp:taxon-name-part> <tp:taxon-name-part taxon-name-part-type="species" reg="murinus">murinus</tp:taxon-name-part></tp:taxon-name></italic>.</p></tp:treatment-sec><tp:treatment-sec sec-type="description" id="SECID0EVUJM"><title>Description</title><p><bold>(female).</bold> 1.5–1.7 mm (mean = 1.6 mm; n = 5), 2.67–3.0 × as long as wide (<bold><italic>holotype</italic></bold> 1.6 mm, 2.83 × as long as wide). Body brown, antennae and legs lighter. <bold><italic>Head</italic></bold>: epistoma tuberculate. Frons subshiny, finely punctate, setose; each puncture bearing a long, erect hair-like seta. Eyes narrowly and deeply emarginate. Submentum large, triangular, deeply impressed. Antennal scape short and thick, much shorter than club. Pedicel shorter than funicle. Club circular, flat, type 3; segment 1 corneous, transverse on anterior face, occupying basal ~1/3; segment 2 narrow, transverse, corneous; segments 1 and 2 present on posterior face. <bold><italic>Pronotum</italic></bold>: 1.0–1.2 × as long as wide. In dorsal view basic and parallel-sided, type 2, sides parallel in basal 3/5, rounded anteriorly, abundantly covered with long hair-like setae; anterior margin without serrations. In lateral view uniformly rounded without a clear summit, type 1. Anterior slope with densely spaced, broad fine asperities, becoming lower and more strongly transverse towards summit. Disc strongly shiny with sparse, minute punctures. Lateral margins obliquely costate. <bold><italic>Elytra</italic></bold>: 1.6–1.7 × as long as wide, 1.7 × as long as pronotum. Scutellum small. Elytra round, parallel-sided in basal 80–88%, then broadly rounded to apex, apex entire. Disc shagreened, subshiny; strial punctures large, shallow, each bearing a recumbent seta the length of a puncture; interstriae flat, minutely, moderately punctate, unarmed, each puncture bearing a long semi-erect bristle-like seta. Declivity very steep, occupying ~1/4 of elytra, smooth, subshiny, declivital face weakly convex; striae 1 and 2 feebly impressed, strial punctures larger, deeper than those of disc, each puncture bearing a recumbent seta as long as 1.5 punctures; interstriae weakly convex, uniformly minutely granulate along their entire lengths, setae thick, erect, bristle-like, as long as interstriae 1 width. Posterolateral margin feebly carinate to striae 6, primarily visible between suture and striae 2, unequally serrate. <bold><italic>Legs</italic></bold>: protibiae obliquely triangular, broadest at apical 1/4; apical 1/2 of outer margin with six large, socketed denticles, their length longer than basal width. Meso- and metatibiae flattened; outer margin evenly rounded with seven large, socketed denticles.</p></tp:treatment-sec><tp:treatment-sec sec-type="etymology" id="SECID0EMVJM"><title>Etymology.</title><p>For Rachel Osborn, Ph.D. student of AIC, who was the first to culture the symbiotic fungi of this species. Noun in genitive.</p></tp:treatment-sec><tp:treatment-sec sec-type="distribution" id="SECID0ERVJM"><title>Distribution.</title><p>Ecuador (Orellana).</p></tp:treatment-sec><tp:treatment-sec sec-type="biology" id="SECID0EWVJM"><title>Biology.</title><p>Specimens were collected by canopy fogging and from an unidentified 6 cm diameter branch.</p><fig id="F12" position="float" orientation="portrait"><object-id xmlns:xlink="http://www.w3.org/1999/xlink" content-type="doi" xlink:type="simple">10.3897/zookeys.144.62246.figure12</object-id><object-id xmlns:xlink="http://www.w3.org/1999/xlink" content-type="arpha" xlink:type="simple">D90BF493-950B-52D7-8B4A-2230528984FC</object-id><label>Figure 12.</label><caption><p>Dorsal, lateral, frontal and declivital view of <italic><tp:taxon-name><tp:taxon-name-part taxon-name-part-type="genus" reg="Coptoborus">Coptoborus</tp:taxon-name-part> <tp:taxon-name-part taxon-name-part-type="species" reg="osbornae">osbornae</tp:taxon-name-part></tp:taxon-name></italic> holotype, 1.5–1.7 mm (<bold>A–C, M</bold>), <italic><tp:taxon-name><tp:taxon-name-part taxon-name-part-type="genus" reg="Coptoborus">C.</tp:taxon-name-part> <tp:taxon-name-part taxon-name-part-type="species" reg="panosus">panosus</tp:taxon-name-part></tp:taxon-name></italic> holotype, 2.4 mm (<bold>D–F, N</bold>), <italic><tp:taxon-name><tp:taxon-name-part taxon-name-part-type="genus" reg="Coptoborus">C.</tp:taxon-name-part> <tp:taxon-name-part taxon-name-part-type="species" reg="papillicauda">papillicauda</tp:taxon-name-part></tp:taxon-name></italic> holotype, 2.0 mm (<bold>G–I, O</bold>), <italic><tp:taxon-name><tp:taxon-name-part taxon-name-part-type="genus" reg="Coptoborus">C.</tp:taxon-name-part> <tp:taxon-name-part taxon-name-part-type="species" reg="paurus">paurus</tp:taxon-name-part></tp:taxon-name></italic> holotype, 1.7 mm (<bold>J–L, P</bold>). All photographs by SMS, except <bold>J–L, P</bold> copyright National Museum of Natural History, Smithsonian Institution, Washington, D.C., published by permission.</p></caption><graphic xmlns:xlink="http://www.w3.org/1999/xlink" xlink:href="zookeys-1044-609-g012.jpg" position="float" orientation="portrait" xlink:type="simple" id="oo_555847.jpg"><uri content-type="original_file" xlink:type="simple">https://binary.pensoft.net/fig/555847</uri></graphic></fig></tp:treatment-sec></tp:taxon-treatment>
