# Supplementary material for: A revision of the Neotropical genus Coptoborus Hopkins (Coleoptera, Curculionidae, Scolytinae, Xyleborini)
Source: Zookeys. 2021 Jun 16;1044:609–720. doi: 10.3897/zookeys.144.62246 (PMC8222199; doi:10.3897/zookeys.144.62246)
Supplement: XML Treatment for Coptoborus panosus [file zookeys.144.62246-treatment49.xml]

<!DOCTYPE tp:taxon-treatment
  PUBLIC "-//TaxonX//DTD Taxonomic Treatment Publishing DTD v0 20100105//EN" "tax-treatment-NSO.dtd">
<tp:taxon-treatment xmlns:tp="http://www.plazi.org/taxpub"><tp:treatment-meta><kwd-group><label>Taxon classification</label><kwd><named-content xmlns:xlink="http://www.w3.org/1999/xlink" content-type="kingdom">Animalia</named-content></kwd><kwd><named-content xmlns:xlink="http://www.w3.org/1999/xlink" content-type="order">Coleoptera</named-content></kwd><kwd><named-content xmlns:xlink="http://www.w3.org/1999/xlink" content-type="family">Curculionidae</named-content></kwd></kwd-group><mixed-citation publication-type="journal"><person-group><name><surname>Smith</surname><given-names>Sarah M.</given-names></name><name><surname>Cognato</surname><given-names>Anthony I.</given-names></name></person-group><article-title>A revision of the Neotropical genus <italic><tp:taxon-name><tp:taxon-name-part taxon-name-part-type="genus" reg="Coptoborus">Coptoborus</tp:taxon-name-part></tp:taxon-name></italic> Hopkins (<tp:taxon-name><tp:taxon-name-part taxon-name-part-type="order">Coleoptera</tp:taxon-name-part></tp:taxon-name>, <tp:taxon-name><tp:taxon-name-part taxon-name-part-type="family">Curculionidae</tp:taxon-name-part></tp:taxon-name>, <tp:taxon-name><tp:taxon-name-part taxon-name-part-type="subfamily">Scolytinae</tp:taxon-name-part></tp:taxon-name>, <tp:taxon-name><tp:taxon-name-part taxon-name-part-type="tribe">Xyleborini</tp:taxon-name-part></tp:taxon-name>)</article-title><source>Zookeys</source><day>16</day><month>6</month><year>2021</year><volume>1044</volume><fpage>609</fpage><lpage>720</lpage><pub-id pub-id-type="doi">10.3897/zookeys.144.62246</pub-id></mixed-citation></tp:treatment-meta><tp:nomenclature><tp:taxon-name><object-id xmlns:xlink="http://www.w3.org/1999/xlink" content-type="arpha" xlink:type="simple">68402C3B-E9FA-53E8-B6FB-E65B698BA5BC</object-id>
              <tp:taxon-name-part taxon-name-part-type="genus" reg="Coptoborus">Coptoborus</tp:taxon-name-part>
              <tp:taxon-name-part taxon-name-part-type="species" reg="panosus">panosus</tp:taxon-name-part>
              <object-id xmlns:xlink="http://www.w3.org/1999/xlink" content-type="zoobank" xlink:type="simple">http://zoobank.org/82A6E5D9-4386-4FB7-8A00-9E6EE6D47D65</object-id>
            </tp:taxon-name><tp:taxon-status xmlns:xlink="http://www.w3.org/1999/xlink" xlink:type="simple">sp. nov.</tp:taxon-status><xref ref-type="fig" rid="F12">Figure 12D–F, N</xref></tp:nomenclature><tp:treatment-sec sec-type="type material" id="SECID0EKZJM"><title>Type material.</title><p><bold><italic>Holotype</italic>,</bold> female, French Guiana: Amazone Nature Lodge, 30 km SE Roura on Kaw Rd., 10–18-IV-2007. D.G. &amp; J.E. Eger, <named-content xmlns:xlink="http://www.w3.org/1999/xlink" content-type="dwc:verbatimCoordinates" xlink:type="simple"><named-content content-type="geo-json" specific-use="{&#34;type&#34;:&#34;Point&#34;,&#34;coordinates&#34;:[-52.207217,4.559500]}" id="NCID0EYZJM" xlink:type="simple">4°33.570'N, 052°12.433'W</named-content></named-content> 300 m, MV light trap (<named-content xmlns:xlink="http://www.w3.org/1999/xlink" content-type="dwc:institutional_code" xlink:type="simple">NMNH</named-content>).</p></tp:treatment-sec><tp:treatment-sec sec-type="diagnosis" id="SECID0EF1JM"><title>Diagnosis.</title><p>2.4 mm (n = 1), 2.67 × as long as wide. This species is distinguished by the elytra attenuate, declivital interstriae 2 convex and granulate, posterolateral margin of elytra carinate from apex to interstriae 7, and declivital interstriae moderately covered with long, erect hair-like setae.</p></tp:treatment-sec><tp:treatment-sec sec-type="Similar species" id="SECID0EK1JM"><title>Similar species.</title><p><italic><tp:taxon-name><tp:taxon-name-part taxon-name-part-type="genus" reg="Coptoborus">C.</tp:taxon-name-part> <tp:taxon-name-part taxon-name-part-type="species" reg="vrataski">vrataski</tp:taxon-name-part></tp:taxon-name></italic>.</p></tp:treatment-sec><tp:treatment-sec sec-type="description" id="SECID0E21JM"><title>Description</title><p><bold>(female). <italic>Holotype</italic></bold> 2.4 mm, 2.67 × as long as wide. Body light brown, antennae and legs lighter. <bold><italic>Head</italic></bold>: epistoma tuberculate. Frons dull, tuberculate, finely punctate, setose; each puncture bearing a long, erect hair-like seta. Eyes broadly and moderately emarginate. Submentum large, triangular, deeply impressed. Antennal scape regularly thick, much shorter than club. Pedicel shorter than funicle. Club longer than wide, flat, type 4; segment 1 corneous, procurved on anterior face, occupying basal ~1/3; segment 2 narrow, weakly procurved, corneous; segments 1 and 2 present on posterior face. <bold><italic>Pronotum</italic></bold>: 0.9 × as long as wide. In dorsal view basic and parallel-sided, type 2, sides parallel in basal 3/4, rounded anteriorly, abundantly covered with long hair-like setae; anterior margin with four subequal serrations. In lateral view elongate, disc longer than anterior slope, type 7, summit prominent, on anterior 2/3. Anterior slope with densely spaced, broad fine asperities, becoming lower and more strongly transverse towards summit. Disc dull with sparse, minute punctures. Lateral margins obliquely costate. <bold><italic>Elytra</italic></bold>: 1.7 × as long as wide, 1.9 × as long as pronotum. Scutellum minute. Elytra attenuate, parallel-sided in basal 2/3, then acutely rounded to apex, apex entire. Disc smooth, shiny; strial punctures moderate, deep, each bearing a recumbent seta the length of a puncture; interstriae flat, densely, minutely punctate, unarmed, each puncture bearing a long, erect hair-like seta. Declivity steep, occupying ~1/3 of elytra, smooth, shiny, declivital face weakly convex; striae not impressed, strial punctures larger, deeper than those of disc, each puncture bearing a semi-erect seta as long as two punctures; interstriae weakly convex, sparsely granulate, granules small, separated by the distance of three granules, interstriae moderately setose, setae long, erect hair-like, slightly longer than interstriae 1 width. Posterolateral margin apically produced, sharply carinate and serrate. <bold><italic>Legs</italic></bold>: protibiae obliquely triangular, broadest at apical 1/5; apical 1/2 of outer margin with eight large, socketed denticles, their length longer than basal width. Meso- and metatibiae flattened; outer margin evenly rounded with nine large, socketed denticles.</p></tp:treatment-sec><tp:treatment-sec sec-type="etymology" id="SECID0ER2JM"><title>Etymology.</title><p>L. <italic>panosus</italic> = like bread. In reference to the species shape and color which resemble a baguette. Adjective.</p></tp:treatment-sec><tp:treatment-sec sec-type="distribution" id="SECID0EZ2JM"><title>Distribution.</title><p>French Guiana.</p></tp:treatment-sec><tp:treatment-sec sec-type="biology" id="SECID0E52JM"><title>Biology.</title><p>Unknown.</p></tp:treatment-sec><tp:treatment-sec><!--Section generated to contain objects referenced in tp:taxon-treatment.--><fig id="F12" position="float" orientation="portrait"><object-id xmlns:xlink="http://www.w3.org/1999/xlink" content-type="doi" xlink:type="simple">10.3897/zookeys.144.62246.figure12</object-id><object-id xmlns:xlink="http://www.w3.org/1999/xlink" content-type="arpha" xlink:type="simple">D90BF493-950B-52D7-8B4A-2230528984FC</object-id><label>Figure 12.</label><caption><p>Dorsal, lateral, frontal and declivital view of <italic><tp:taxon-name><tp:taxon-name-part taxon-name-part-type="genus" reg="Coptoborus">Coptoborus</tp:taxon-name-part> <tp:taxon-name-part taxon-name-part-type="species" reg="osbornae">osbornae</tp:taxon-name-part></tp:taxon-name></italic> holotype, 1.5–1.7 mm (<bold>A–C, M</bold>), <italic><tp:taxon-name><tp:taxon-name-part taxon-name-part-type="genus" reg="Coptoborus">C.</tp:taxon-name-part> <tp:taxon-name-part taxon-name-part-type="species" reg="panosus">panosus</tp:taxon-name-part></tp:taxon-name></italic> holotype, 2.4 mm (<bold>D–F, N</bold>), <italic><tp:taxon-name><tp:taxon-name-part taxon-name-part-type="genus" reg="Coptoborus">C.</tp:taxon-name-part> <tp:taxon-name-part taxon-name-part-type="species" reg="papillicauda">papillicauda</tp:taxon-name-part></tp:taxon-name></italic> holotype, 2.0 mm (<bold>G–I, O</bold>), <italic><tp:taxon-name><tp:taxon-name-part taxon-name-part-type="genus" reg="Coptoborus">C.</tp:taxon-name-part> <tp:taxon-name-part taxon-name-part-type="species" reg="paurus">paurus</tp:taxon-name-part></tp:taxon-name></italic> holotype, 1.7 mm (<bold>J–L, P</bold>). All photographs by SMS, except <bold>J–L, P</bold> copyright National Museum of Natural History, Smithsonian Institution, Washington, D.C., published by permission.</p></caption><graphic xmlns:xlink="http://www.w3.org/1999/xlink" xlink:href="zookeys-1044-609-g012.jpg" position="float" orientation="portrait" xlink:type="simple" id="oo_555847.jpg"><uri content-type="original_file" xlink:type="simple">https://binary.pensoft.net/fig/555847</uri></graphic></fig></tp:treatment-sec></tp:taxon-treatment>
