# Supplementary material for: A revision of the Neotropical genus Coptoborus Hopkins (Coleoptera, Curculionidae, Scolytinae, Xyleborini)
Source: Zookeys. 2021 Jun 16;1044:609–720. doi: 10.3897/zookeys.144.62246 (PMC8222199; doi:10.3897/zookeys.144.62246)
Supplement: XML Treatment for Coptoborus pilisoror [file zookeys.144.62246-treatment52.xml]

<!DOCTYPE tp:taxon-treatment
  PUBLIC "-//TaxonX//DTD Taxonomic Treatment Publishing DTD v0 20100105//EN" "tax-treatment-NSO.dtd">
<tp:taxon-treatment xmlns:tp="http://www.plazi.org/taxpub"><tp:treatment-meta><kwd-group><label>Taxon classification</label><kwd><named-content xmlns:xlink="http://www.w3.org/1999/xlink" content-type="kingdom">Animalia</named-content></kwd><kwd><named-content xmlns:xlink="http://www.w3.org/1999/xlink" content-type="order">Coleoptera</named-content></kwd><kwd><named-content xmlns:xlink="http://www.w3.org/1999/xlink" content-type="family">Curculionidae</named-content></kwd></kwd-group><mixed-citation publication-type="journal"><person-group><name><surname>Smith</surname><given-names>Sarah M.</given-names></name><name><surname>Cognato</surname><given-names>Anthony I.</given-names></name></person-group><article-title>A revision of the Neotropical genus <italic><tp:taxon-name><tp:taxon-name-part taxon-name-part-type="genus" reg="Coptoborus">Coptoborus</tp:taxon-name-part></tp:taxon-name></italic> Hopkins (<tp:taxon-name><tp:taxon-name-part taxon-name-part-type="order">Coleoptera</tp:taxon-name-part></tp:taxon-name>, <tp:taxon-name><tp:taxon-name-part taxon-name-part-type="family">Curculionidae</tp:taxon-name-part></tp:taxon-name>, <tp:taxon-name><tp:taxon-name-part taxon-name-part-type="subfamily">Scolytinae</tp:taxon-name-part></tp:taxon-name>, <tp:taxon-name><tp:taxon-name-part taxon-name-part-type="tribe">Xyleborini</tp:taxon-name-part></tp:taxon-name>)</article-title><source>Zookeys</source><day>16</day><month>6</month><year>2021</year><volume>1044</volume><fpage>609</fpage><lpage>720</lpage><pub-id pub-id-type="doi">10.3897/zookeys.144.62246</pub-id></mixed-citation></tp:treatment-meta><tp:nomenclature><tp:taxon-name><object-id xmlns:xlink="http://www.w3.org/1999/xlink" content-type="arpha" xlink:type="simple">34D4887F-F06F-5B20-8FD7-BB0B38A0E26A</object-id>
              <tp:taxon-name-part taxon-name-part-type="genus" reg="Coptoborus">Coptoborus</tp:taxon-name-part>
              <tp:taxon-name-part taxon-name-part-type="species" reg="pilisoror">pilisoror</tp:taxon-name-part>
              <object-id xmlns:xlink="http://www.w3.org/1999/xlink" content-type="zoobank" xlink:type="simple">http://zoobank.org/0C40DAB4-479A-4E84-B2A5-44A23F626A20</object-id>
            </tp:taxon-name><tp:taxon-status xmlns:xlink="http://www.w3.org/1999/xlink" xlink:type="simple">sp. nov.</tp:taxon-status><xref ref-type="fig" rid="F13">Figure 13A–C, M</xref></tp:nomenclature><tp:treatment-sec sec-type="type material" id="SECID0EJGKM"><title>Type material.</title><p><bold><italic>Holotype</italic>,</bold> female, Ecuador: Napo Prov. [= Orellana Prov.], Tiputini Biodiversity Station, <named-content xmlns:xlink="http://www.w3.org/1999/xlink" content-type="dwc:verbatimCoordinates" xlink:type="simple"><named-content content-type="geo-json" specific-use="{&#34;type&#34;:&#34;Point&#34;,&#34;coordinates&#34;:[-76.144167,-0.631944]}" id="NCID0EXGKM" xlink:type="simple">00°37'55"S, 076°08'39"W</named-content></named-content>, 220–250 m, February 1999, T.L. Erwin et al. collectors, insecticidal fogging, terra firme forest, trans[ect] 6, sta[tion] 4, Erwin lot #2053 (<named-content xmlns:xlink="http://www.w3.org/1999/xlink" content-type="dwc:institutional_code" xlink:type="simple">ICB</named-content>). <bold><italic>Paratypes</italic></bold>, female: as holotype (<named-content xmlns:xlink="http://www.w3.org/1999/xlink" content-type="dwc:institutional_code" xlink:type="simple">NMNH</named-content>, 1); as holotype except: sta[tion] 2, Erwin lot #2051 (<named-content xmlns:xlink="http://www.w3.org/1999/xlink" content-type="dwc:institutional_code" xlink:type="simple">ICB</named-content>, 1).</p></tp:treatment-sec><tp:treatment-sec sec-type="diagnosis" id="SECID0EXHKM"><title>Diagnosis.</title><p>1.8 mm (mean = 1.8 mm; n = 3), 2.57 × as long as wide. This species is distinguished by the elytral apex attenuate and weakly emarginate, declivity moderately sulcate along interstriae 2, declivital interstriae 1–3 unarmed, and declivity densely covered in thick recumbent setae.</p></tp:treatment-sec><tp:treatment-sec sec-type="Similar species" id="SECID0E3HKM"><title>Similar species.</title><p><italic><tp:taxon-name><tp:taxon-name-part taxon-name-part-type="genus" reg="Coptoborus">C.</tp:taxon-name-part> <tp:taxon-name-part taxon-name-part-type="species" reg="busoror">busoror</tp:taxon-name-part></tp:taxon-name></italic>, <italic><tp:taxon-name><tp:taxon-name-part taxon-name-part-type="genus" reg="Coptoborus">C.</tp:taxon-name-part> <tp:taxon-name-part taxon-name-part-type="species" reg="leeloo">leeloo</tp:taxon-name-part></tp:taxon-name></italic>, <italic><tp:taxon-name><tp:taxon-name-part taxon-name-part-type="genus" reg="Coptoborus">C.</tp:taxon-name-part> <tp:taxon-name-part taxon-name-part-type="species" reg="nudulus">nudulus</tp:taxon-name-part></tp:taxon-name></italic>, <italic><tp:taxon-name><tp:taxon-name-part taxon-name-part-type="genus" reg="Coptoborus">C.</tp:taxon-name-part> <tp:taxon-name-part taxon-name-part-type="species" reg="ochromactonus">ochromactonus</tp:taxon-name-part></tp:taxon-name></italic>, <italic><tp:taxon-name><tp:taxon-name-part taxon-name-part-type="genus" reg="Coptoborus">C.</tp:taxon-name-part> <tp:taxon-name-part taxon-name-part-type="species" reg="ripley">ripley</tp:taxon-name-part></tp:taxon-name></italic>, <italic><tp:taxon-name><tp:taxon-name-part taxon-name-part-type="genus" reg="Coptoborus">C.</tp:taxon-name-part> <tp:taxon-name-part taxon-name-part-type="species" reg="sororcula">sororcula</tp:taxon-name-part></tp:taxon-name></italic>, <italic><tp:taxon-name><tp:taxon-name-part taxon-name-part-type="genus" reg="Coptoborus">C.</tp:taxon-name-part> <tp:taxon-name-part taxon-name-part-type="species" reg="spicatus">spicatus</tp:taxon-name-part></tp:taxon-name></italic>.</p></tp:treatment-sec><tp:treatment-sec sec-type="description" id="SECID0EPKKM"><title>Description</title><p><bold>(female). <italic>Holotype</italic></bold> 1.8 mm, 2.57 × as long as wide. Body brown, antennae and legs lighter. <bold><italic>Head</italic></bold>: epistoma smooth. Frons shiny, finely punctate, setose; each puncture bearing a long, erect hair-like seta. Eyes broadly and moderately emarginate. Submentum large, triangular, deeply impressed. Antennal scape short and thick, much shorter than club. Pedicel shorter than funicle. Club longer than wide, flat, type 3; segment 1 corneous, transverse on anterior face, occupying basal ~1/3; segment 2 narrow, transverse, corneous; segments 1 and 2 present on posterior face. <bold><italic>Pronotum</italic></bold>: 1.0 × as long as wide. In dorsal view basic and parallel-sided, type 2, sides parallel in basal 3/5, rounded anteriorly; anterior margin with six serrations, median pair largest. In lateral view uniformly rounded without a clear summit, type 1. Anterior slope with densely spaced, broad coarse asperities, becoming lower and more strongly transverse towards summit. Disc reticulate, dull with sparse, minute punctures, some longer hair-like setae at margins. Lateral margins obliquely costate. <bold><italic>Elytra</italic></bold>: 1.6 × as long as wide, 1.6 × as long as pronotum. Scutellum minute. Elytra attenuate, parallel-sided in basal 73%, then acutely tapered to apex, apex weakly emarginate. Disc smooth, subshiny; strial punctures moderate, shallow, glabrous; interstriae flat, sparsely, minutely punctate, unarmed, glabrous. Declivity gradual, strongly shagreened, dull, appearing bisulcate, occupying apical 2/5 of elytra; striae not impressed, striae 1 and 2 parallel, strial punctures deeper than those of disc, each puncture bearing a recumbent seta the length of two punctures; interstriae punctate, interstriae covered in 3–5 rows of confused recumbent stout setae, interstriae 2 feebly sulcate, unarmed; interstriae 1 and 3 feebly costate unarmed. Posterolateral margin with interstriae 3 and 9 joining, forming a costa and continuing submarginally to apex. <bold><italic>Legs</italic></bold>: protibiae obliquely triangular, broadest at apical 1/4; apical 1/2 of outer margin with six large, socketed denticles, their length longer than basal width. Meso- and metatibiae flattened; outer margin evenly rounded with seven and five large, socketed denticles, respectively.</p></tp:treatment-sec><tp:treatment-sec sec-type="etymology" id="SECID0EFLKM"><title>Etymology.</title><p>L. <italic>pilosus</italic> = hairy, <italic>soror</italic> = sister. In reference to the dense short setae of the declivity. Noun in apposition.</p></tp:treatment-sec><tp:treatment-sec sec-type="distribution" id="SECID0EPLKM"><title>Distribution.</title><p>Ecuador (Orellana).</p></tp:treatment-sec><tp:treatment-sec sec-type="biology" id="SECID0EULKM"><title>Biology.</title><p>Specimens were collected by canopy fogging.</p><fig id="F13" position="float" orientation="portrait"><object-id xmlns:xlink="http://www.w3.org/1999/xlink" content-type="doi" xlink:type="simple">10.3897/zookeys.144.62246.figure13</object-id><object-id xmlns:xlink="http://www.w3.org/1999/xlink" content-type="arpha" xlink:type="simple">92D36551-776C-598C-9F7F-C19F93259949</object-id><label>Figure 13.</label><caption><p>Dorsal, lateral, frontal and declivital view of <italic><tp:taxon-name><tp:taxon-name-part taxon-name-part-type="genus" reg="Coptoborus">Coptoborus</tp:taxon-name-part> <tp:taxon-name-part taxon-name-part-type="species" reg="pilisoror">pilisoror</tp:taxon-name-part></tp:taxon-name></italic> holotype, 1.8 mm (<bold>A–C, M</bold>), <italic><tp:taxon-name><tp:taxon-name-part taxon-name-part-type="genus" reg="Coptoborus">C.</tp:taxon-name-part> <tp:taxon-name-part taxon-name-part-type="species" reg="pristis">pristis</tp:taxon-name-part></tp:taxon-name></italic>, 1.6–2.1 mm (<bold>D–F, N</bold>), <italic><tp:taxon-name><tp:taxon-name-part taxon-name-part-type="genus" reg="Coptoborus">C.</tp:taxon-name-part> <tp:taxon-name-part taxon-name-part-type="species" reg="pseudotenuis">pseudotenuis</tp:taxon-name-part></tp:taxon-name></italic>, 1.9–2.1 mm (<bold>G–I, O</bold>), <italic><tp:taxon-name><tp:taxon-name-part taxon-name-part-type="genus" reg="Coptoborus">C.</tp:taxon-name-part> <tp:taxon-name-part taxon-name-part-type="species" reg="puertoricensis">puertoricensis</tp:taxon-name-part></tp:taxon-name></italic>, 2.2–2.4 mm (<bold>J–L, P</bold>). All photographs by SMS.</p></caption><graphic xmlns:xlink="http://www.w3.org/1999/xlink" xlink:href="zookeys-1044-609-g013.jpg" position="float" orientation="portrait" xlink:type="simple" id="oo_555848.jpg"><uri content-type="original_file" xlink:type="simple">https://binary.pensoft.net/fig/555848</uri></graphic></fig></tp:treatment-sec></tp:taxon-treatment>
