# Supplementary material for: A revision of the Neotropical genus Coptoborus Hopkins (Coleoptera, Curculionidae, Scolytinae, Xyleborini)
Source: Zookeys. 2021 Jun 16;1044:609–720. doi: 10.3897/zookeys.144.62246 (PMC8222199; doi:10.3897/zookeys.144.62246)
Supplement: XML Treatment for Coptoborus sagitticauda [file zookeys.144.62246-treatment58.xml]

<!DOCTYPE tp:taxon-treatment
  PUBLIC "-//TaxonX//DTD Taxonomic Treatment Publishing DTD v0 20100105//EN" "tax-treatment-NSO.dtd">
<tp:taxon-treatment xmlns:tp="http://www.plazi.org/taxpub"><tp:treatment-meta><kwd-group><label>Taxon classification</label><kwd><named-content xmlns:xlink="http://www.w3.org/1999/xlink" content-type="kingdom">Animalia</named-content></kwd><kwd><named-content xmlns:xlink="http://www.w3.org/1999/xlink" content-type="order">Coleoptera</named-content></kwd><kwd><named-content xmlns:xlink="http://www.w3.org/1999/xlink" content-type="family">Curculionidae</named-content></kwd></kwd-group><mixed-citation publication-type="journal"><person-group><name><surname>Smith</surname><given-names>Sarah M.</given-names></name><name><surname>Cognato</surname><given-names>Anthony I.</given-names></name></person-group><article-title>A revision of the Neotropical genus <italic><tp:taxon-name><tp:taxon-name-part taxon-name-part-type="genus" reg="Coptoborus">Coptoborus</tp:taxon-name-part></tp:taxon-name></italic> Hopkins (<tp:taxon-name><tp:taxon-name-part taxon-name-part-type="order">Coleoptera</tp:taxon-name-part></tp:taxon-name>, <tp:taxon-name><tp:taxon-name-part taxon-name-part-type="family">Curculionidae</tp:taxon-name-part></tp:taxon-name>, <tp:taxon-name><tp:taxon-name-part taxon-name-part-type="subfamily">Scolytinae</tp:taxon-name-part></tp:taxon-name>, <tp:taxon-name><tp:taxon-name-part taxon-name-part-type="tribe">Xyleborini</tp:taxon-name-part></tp:taxon-name>)</article-title><source>Zookeys</source><day>16</day><month>6</month><year>2021</year><volume>1044</volume><fpage>609</fpage><lpage>720</lpage><pub-id pub-id-type="doi">10.3897/zookeys.144.62246</pub-id></mixed-citation></tp:treatment-meta><tp:nomenclature><tp:taxon-name><object-id xmlns:xlink="http://www.w3.org/1999/xlink" content-type="arpha" xlink:type="simple">B0E76B98-9800-5DBC-A25B-B77B3DECD8BA</object-id>
              <tp:taxon-name-part taxon-name-part-type="genus" reg="Coptoborus">Coptoborus</tp:taxon-name-part>
              <tp:taxon-name-part taxon-name-part-type="species" reg="sagitticauda">sagitticauda</tp:taxon-name-part>
              <object-id xmlns:xlink="http://www.w3.org/1999/xlink" content-type="zoobank" xlink:type="simple">http://zoobank.org/F8CABA24-9049-446C-B217-AE7914466D83</object-id>
            </tp:taxon-name><tp:taxon-status xmlns:xlink="http://www.w3.org/1999/xlink" xlink:type="simple">sp. nov.</tp:taxon-status><xref ref-type="fig" rid="F14">Figure 14G–I, O</xref></tp:nomenclature><tp:treatment-sec sec-type="type material" id="SECID0EOBMM"><title>Type material.</title><p><bold><italic>Holotype</italic>,</bold> female, Guyana, Iwokrama Forest, <named-content xmlns:xlink="http://www.w3.org/1999/xlink" content-type="dwc:verbatimCoordinates" xlink:type="simple"><named-content content-type="geo-json" specific-use="{&#34;type&#34;:&#34;Point&#34;,&#34;coordinates&#34;:[-58.683800,4.674767]}" id="NCID0E3BMM" xlink:type="simple">4°40.486'N, 58°41.028'W</named-content></named-content>, 4–9.iii.2007, Cognato, Hulcr, Smith, Dole, McCall, GUY 17 (<named-content xmlns:xlink="http://www.w3.org/1999/xlink" content-type="dwc:institutional_code" xlink:type="simple">MSUC</named-content>). <bold><italic>Paratypes</italic></bold>, female, as holotype (<named-content xmlns:xlink="http://www.w3.org/1999/xlink" content-type="dwc:institutional_code" xlink:type="simple">MSUC</named-content>, 3); as holotype except: GUY 15 (<named-content xmlns:xlink="http://www.w3.org/1999/xlink" content-type="dwc:institutional_code" xlink:type="simple">NHMUK</named-content>, 2; <named-content xmlns:xlink="http://www.w3.org/1999/xlink" content-type="dwc:institutional_code" xlink:type="simple">NMNH</named-content>, 3); as holotype except: GUY 19 (<named-content xmlns:xlink="http://www.w3.org/1999/xlink" content-type="dwc:institutional_code" xlink:type="simple">MSUC</named-content>, 4; <named-content xmlns:xlink="http://www.w3.org/1999/xlink" content-type="dwc:institutional_code" xlink:type="simple">NHMUK</named-content>, 1).</p></tp:treatment-sec><tp:treatment-sec sec-type="diagnosis" id="SECID0EUDMM"><title>Diagnosis.</title><p>2.3 mm (mean = 2.3 mm; n = 5), 2.88 × as long as wide. This species is distinguished by the elytral apex strongly acuminate, declivital interstriae 2 granulate near apex, declivity with a costa extending from apex to interstriae 8 and pronotum 1.25 × as long as wide. It is most similar to <italic><tp:taxon-name><tp:taxon-name-part taxon-name-part-type="genus" reg="Coptoborus">C.</tp:taxon-name-part> <tp:taxon-name-part taxon-name-part-type="species" reg="attenuatus">attenuatus</tp:taxon-name-part></tp:taxon-name></italic> from which it can be distinguished by the larger size, 2.3 mm, vs. 2.0 mm and more elongate form, 2.88 × as long as wide vs. 2.5 × as long as wide).</p></tp:treatment-sec><tp:treatment-sec sec-type="Similar species" id="SECID0EFEMM"><title>Similar species.</title><p><italic><tp:taxon-name><tp:taxon-name-part taxon-name-part-type="genus" reg="Coptoborus">C.</tp:taxon-name-part> <tp:taxon-name-part taxon-name-part-type="species" reg="attenuatus">attenuatus</tp:taxon-name-part></tp:taxon-name></italic>, <italic><tp:taxon-name><tp:taxon-name-part taxon-name-part-type="genus" reg="Coptoborus">C.</tp:taxon-name-part> <tp:taxon-name-part taxon-name-part-type="species" reg="bellus">bellus</tp:taxon-name-part></tp:taxon-name></italic>, <italic><tp:taxon-name><tp:taxon-name-part taxon-name-part-type="genus" reg="Coptoborus">C.</tp:taxon-name-part> <tp:taxon-name-part taxon-name-part-type="species" reg="katniss">katniss</tp:taxon-name-part></tp:taxon-name></italic>, <italic><tp:taxon-name><tp:taxon-name-part taxon-name-part-type="genus" reg="Coptoborus">C.</tp:taxon-name-part> <tp:taxon-name-part taxon-name-part-type="species" reg="sarahconnor">sarahconnor</tp:taxon-name-part></tp:taxon-name></italic>, <italic><tp:taxon-name><tp:taxon-name-part taxon-name-part-type="genus" reg="Coptoborus">C.</tp:taxon-name-part> <tp:taxon-name-part taxon-name-part-type="species" reg="sicula">sicula</tp:taxon-name-part></tp:taxon-name></italic>, <italic><tp:taxon-name><tp:taxon-name-part taxon-name-part-type="genus" reg="Coptoborus">C.</tp:taxon-name-part> <tp:taxon-name-part taxon-name-part-type="species" reg="yar">yar</tp:taxon-name-part></tp:taxon-name></italic>.</p></tp:treatment-sec><tp:treatment-sec sec-type="description" id="SECID0ENGMM"><title>Description</title><p><bold>(female). <italic>Holotype</italic></bold> 2.3 mm, 2.88 × as long as wide. Body dark brown, antennae and legs lighter. <bold><italic>Head</italic></bold>: epistoma smooth. Frons strongly shiny, finely punctate, setose; each puncture bearing a long, erect hair-like seta. Eyes broadly and moderately emarginate. Submentum large, triangular, deeply impressed. Antennal scape regularly thick, much shorter than club. Pedicel shorter than funicle. Club circular, flat, type 4; segment 1 corneous, narrow, acutely procurved on anterior face, occupying basal ~1/2; segment 2 narrow, procurved, corneous; segments 1 and 2 present on posterior face. <bold><italic>Pronotum</italic></bold>: 1.3 × as long as wide. In dorsal view long and rounded frontally, type 7, sides parallel in basal 5/7, rounded anteriorly; anterior margin with two projecting serrations. In lateral view elongate, disc longer than anterior slope, type 7, summit prominent, on anterior 3/5. Anterior slope with densely spaced, broad fine asperities, becoming lower and more strongly transverse towards summit. Disc reticulate, dull, finely asperate, minutely punctate on basal quarter and lateral areas, punctures, some longer hair-like setae at margins. Lateral margins obliquely costate. <bold><italic>Elytra</italic></bold>: 1.6 × as long as wide, 1.3 × as long as pronotum. Scutellum small. Elytra attenuate, parallel-sided in basal 62%, then acutely narrowed to acuminate apex. Disc smooth, shiny; strial punctures moderate, shallow, each bearing a recumbent hair-like seta the length of 2–3 punctures; interstriae flat, minutely, densely punctate, unarmed, glabrous. Declivity gradually rounded, occupying ~2/5 of elytra, smooth, shiny, declivital face weakly convex; striae not impressed, strial punctures larger, deeper than those of disc, each puncture bearing a semi-erect hair-like seta as long as three punctures; interstriae flat, uniformly denticulate, denticles distinct, small, interstriae 2–7 each with a row of erect setae as described for striae; interstriae 1 with two rows of setae. Posterolateral margin with a serrate costa from interstriae 8 to apex. <bold><italic>Legs</italic></bold>: protibiae semi-circular with evenly rounded outer margin, broadest at apical 1/3; apical 1/2 of outer margin with six large, socketed denticles, their length longer than basal width. Meso- and metatibiae flattened; outer margin evenly rounded with seven large, socketed denticles.</p></tp:treatment-sec><tp:treatment-sec sec-type="etymology" id="SECID0EDHMM"><title>Etymology.</title><p>L. <italic>sagitta</italic> = arrow, <italic>cauda</italic> = tail. Noun in apposition.</p></tp:treatment-sec><tp:treatment-sec sec-type="distribution" id="SECID0ENHMM"><title>Distribution.</title><p>Guyana.</p></tp:treatment-sec><tp:treatment-sec sec-type="biology" id="SECID0ESHMM"><title>Biology.</title><p>Unknown.</p></tp:treatment-sec><tp:treatment-sec><!--Section generated to contain objects referenced in tp:taxon-treatment.--><fig id="F14" position="float" orientation="portrait"><object-id xmlns:xlink="http://www.w3.org/1999/xlink" content-type="doi" xlink:type="simple">10.3897/zookeys.144.62246.figure14</object-id><object-id xmlns:xlink="http://www.w3.org/1999/xlink" content-type="arpha" xlink:type="simple">816D63D3-6C5D-5135-AB24-664802AD7FA0</object-id><label>Figure 14.</label><caption><p>Dorsal, lateral, frontal and declivital view of <italic><tp:taxon-name><tp:taxon-name-part taxon-name-part-type="genus" reg="Coptoborus">Coptoborus</tp:taxon-name-part> <tp:taxon-name-part taxon-name-part-type="species" reg="ricini">ricini</tp:taxon-name-part></tp:taxon-name></italic>, 2.3–2.5 mm (<bold>A–C, M</bold>), <italic><tp:taxon-name><tp:taxon-name-part taxon-name-part-type="genus" reg="Coptoborus">C.</tp:taxon-name-part> <tp:taxon-name-part taxon-name-part-type="species" reg="ripley">ripley</tp:taxon-name-part></tp:taxon-name></italic> holotype, 3.5 mm (<bold>D–F, N</bold>), <italic><tp:taxon-name><tp:taxon-name-part taxon-name-part-type="genus" reg="Coptoborus">C.</tp:taxon-name-part> <tp:taxon-name-part taxon-name-part-type="species" reg="sagitticauda">sagitticauda</tp:taxon-name-part></tp:taxon-name></italic> holotype, 2.3 mm (<bold>G–I, O</bold>), <italic><tp:taxon-name><tp:taxon-name-part taxon-name-part-type="genus" reg="Coptoborus">C.</tp:taxon-name-part> <tp:taxon-name-part taxon-name-part-type="species" reg="sarahconnor">sarahconnor</tp:taxon-name-part></tp:taxon-name></italic> holotype, 2.3 mm (<bold>J–L, P</bold>). All photographs by SMS.</p></caption><graphic xmlns:xlink="http://www.w3.org/1999/xlink" xlink:href="zookeys-1044-609-g014.jpg" position="float" orientation="portrait" xlink:type="simple" id="oo_555849.jpg"><uri content-type="original_file" xlink:type="simple">https://binary.pensoft.net/fig/555849</uri></graphic></fig></tp:treatment-sec></tp:taxon-treatment>
