# Supplementary material for: A revision of the Neotropical genus Coptoborus Hopkins (Coleoptera, Curculionidae, Scolytinae, Xyleborini)
Source: Zookeys. 2021 Jun 16;1044:609–720. doi: 10.3897/zookeys.144.62246 (PMC8222199; doi:10.3897/zookeys.144.62246)
Supplement: XML Treatment for Coptoborus semicostatus [file zookeys.144.62246-treatment62.xml]

<!DOCTYPE tp:taxon-treatment
  PUBLIC "-//TaxonX//DTD Taxonomic Treatment Publishing DTD v0 20100105//EN" "tax-treatment-NSO.dtd">
<tp:taxon-treatment xmlns:tp="http://www.plazi.org/taxpub"><tp:treatment-meta><kwd-group><label>Taxon classification</label><kwd><named-content xmlns:xlink="http://www.w3.org/1999/xlink" content-type="kingdom">Animalia</named-content></kwd><kwd><named-content xmlns:xlink="http://www.w3.org/1999/xlink" content-type="order">Coleoptera</named-content></kwd><kwd><named-content xmlns:xlink="http://www.w3.org/1999/xlink" content-type="family">Curculionidae</named-content></kwd></kwd-group><mixed-citation publication-type="journal"><person-group><name><surname>Smith</surname><given-names>Sarah M.</given-names></name><name><surname>Cognato</surname><given-names>Anthony I.</given-names></name></person-group><article-title>A revision of the Neotropical genus <italic><tp:taxon-name><tp:taxon-name-part taxon-name-part-type="genus" reg="Coptoborus">Coptoborus</tp:taxon-name-part></tp:taxon-name></italic> Hopkins (<tp:taxon-name><tp:taxon-name-part taxon-name-part-type="order">Coleoptera</tp:taxon-name-part></tp:taxon-name>, <tp:taxon-name><tp:taxon-name-part taxon-name-part-type="family">Curculionidae</tp:taxon-name-part></tp:taxon-name>, <tp:taxon-name><tp:taxon-name-part taxon-name-part-type="subfamily">Scolytinae</tp:taxon-name-part></tp:taxon-name>, <tp:taxon-name><tp:taxon-name-part taxon-name-part-type="tribe">Xyleborini</tp:taxon-name-part></tp:taxon-name>)</article-title><source>Zookeys</source><day>16</day><month>6</month><year>2021</year><volume>1044</volume><fpage>609</fpage><lpage>720</lpage><pub-id pub-id-type="doi">10.3897/zookeys.144.62246</pub-id></mixed-citation></tp:treatment-meta><tp:nomenclature><tp:taxon-name><object-id xmlns:xlink="http://www.w3.org/1999/xlink" content-type="arpha" xlink:type="simple">D138272A-56AC-55FD-B4B9-7C8E4218DFA9</object-id>
              <tp:taxon-name-part taxon-name-part-type="genus" reg="Coptoborus">Coptoborus</tp:taxon-name-part>
              <tp:taxon-name-part taxon-name-part-type="species" reg="semicostatus">semicostatus</tp:taxon-name-part>
            </tp:taxon-name><tp:taxon-authority>(Schedl, 1948)</tp:taxon-authority><tp:taxon-status xmlns:xlink="http://www.w3.org/1999/xlink" xlink:type="simple">comb. nov.</tp:taxon-status><xref ref-type="fig" rid="F15">Figure 15G–I, O</xref><tp:nomenclature-citation-list><tp:nomenclature-citation><tp:taxon-name>
                  <tp:taxon-name-part taxon-name-part-type="genus" reg="Xyleborus">Xyleborus</tp:taxon-name-part> <tp:taxon-name-part taxon-name-part-type="species" reg="semicostatus">semicostatus</tp:taxon-name-part></tp:taxon-name><comment>Schedl, 1948: 268.</comment></tp:nomenclature-citation><tp:nomenclature-citation><tp:taxon-name>
                  <tp:taxon-name-part taxon-name-part-type="genus" reg="Dryocoetoides">Dryocoetoides</tp:taxon-name-part> <tp:taxon-name-part taxon-name-part-type="species" reg="semicostatus">semicostatus</tp:taxon-name-part></tp:taxon-name><comment>(Schedl): <xref ref-type="bibr" rid="B92">Wood and Bright 1992</xref>: 658.</comment></tp:nomenclature-citation></tp:nomenclature-citation-list></tp:nomenclature><tp:treatment-sec sec-type="type material" id="SECID0EV5MM"><title>Type material.</title><p><bold><italic>Holotype</italic></bold> (<named-content xmlns:xlink="http://www.w3.org/1999/xlink" content-type="dwc:institutional_code" xlink:type="simple">NHMW</named-content>), examined.</p></tp:treatment-sec><tp:treatment-sec sec-type="New records" id="SECID0EI6MM"><title>New records.</title><p>Bolivia: Santa Cruz Dist., Portrerillo del Guenda, Preserva Natural, <named-content xmlns:xlink="http://www.w3.org/1999/xlink" content-type="dwc:verbatimCoordinates" xlink:type="simple"><named-content content-type="geo-json" specific-use="{&#34;type&#34;:&#34;Point&#34;,&#34;coordinates&#34;:[-63.450000,-17.666667]}" id="NCID0ER6MM" xlink:type="simple">17°40'S, 63°27'W</named-content></named-content>, 370 m, 12–13.x.2007, A.R. Cline &amp; J.E. Wappes, ex BL/MV (<named-content xmlns:xlink="http://www.w3.org/1999/xlink" content-type="dwc:institutional_code" xlink:type="simple">CSCA</named-content>, 2).</p></tp:treatment-sec><tp:treatment-sec sec-type="diagnosis" id="SECID0E56MM"><title>Diagnosis.</title><p>2.8–3.1 mm (mean = 3.0 mm; n = 3), 2.6–2.7 × as long as wide. This species is distinguished by the declivital interstriae raised into vermiculate ridges as high as 2 × strial width, declivity subshiny and smaller size, 3.1 mm.</p></tp:treatment-sec><tp:treatment-sec sec-type="Similar species" id="SECID0EDANM"><title>Similar species.</title><p><italic><tp:taxon-name><tp:taxon-name-part taxon-name-part-type="genus" reg="Coptoborus">C.</tp:taxon-name-part> <tp:taxon-name-part taxon-name-part-type="species" reg="starbuck">starbuck</tp:taxon-name-part></tp:taxon-name></italic>, <italic><tp:taxon-name><tp:taxon-name-part taxon-name-part-type="genus" reg="Dryocoetoides">Dryocoetoides</tp:taxon-name-part></tp:taxon-name></italic> spp.</p></tp:treatment-sec><tp:treatment-sec sec-type="distribution" id="SECID0E2ANM"><title>Distribution.</title><p>Bolivia* (Santa Cruz), Brazil (Mato Grosso do Sul).</p></tp:treatment-sec><tp:treatment-sec sec-type="biology" id="SECID0EABNM"><title>Biology.</title><p>Unknown.</p></tp:treatment-sec><tp:treatment-sec sec-type="remarks" id="SECID0EFBNM"><title>Remarks.</title><p>The species was undoubtedly placed in <italic><tp:taxon-name><tp:taxon-name-part taxon-name-part-type="genus" reg="Dryocoetoides">Dryocoetoides</tp:taxon-name-part></tp:taxon-name></italic> by <xref ref-type="bibr" rid="B92">Wood and Bright (1992)</xref> because of its costate interstriae, a usually diagnostic character for <italic><tp:taxon-name><tp:taxon-name-part taxon-name-part-type="genus" reg="Dryocoetoides">Dryocoetoides</tp:taxon-name-part></tp:taxon-name></italic> combined with an inflated and granulate posterior face of the protibia. However, the only previously known specimen, the holotype, is point mounted with an excessive amount of glue making it impossible to properly see the protibia. The protibiae are clearly visible on the Bolivian specimens and the posterior face is flat and unarmed. This species is therefore transferred to <italic><tp:taxon-name><tp:taxon-name-part taxon-name-part-type="genus" reg="Coptoborus">Coptoborus</tp:taxon-name-part></tp:taxon-name></italic>.</p></tp:treatment-sec><tp:treatment-sec><!--Section generated to contain objects referenced in tp:taxon-treatment.--><fig id="F15" position="float" orientation="portrait"><object-id xmlns:xlink="http://www.w3.org/1999/xlink" content-type="doi" xlink:type="simple">10.3897/zookeys.144.62246.figure15</object-id><object-id xmlns:xlink="http://www.w3.org/1999/xlink" content-type="arpha" xlink:type="simple">393EDCF0-CE23-51D2-9666-582B501AF921</object-id><label>Figure 15.</label><caption><p>Dorsal, lateral, frontal and declivital view of <italic><tp:taxon-name><tp:taxon-name-part taxon-name-part-type="genus" reg="Coptoborus">Coptoborus</tp:taxon-name-part> <tp:taxon-name-part taxon-name-part-type="species" reg="schulzi">schulzi</tp:taxon-name-part></tp:taxon-name></italic>, 2.3 mm (<bold>A–C, M</bold>), <italic><tp:taxon-name><tp:taxon-name-part taxon-name-part-type="genus" reg="Coptoborus">C.</tp:taxon-name-part> <tp:taxon-name-part taxon-name-part-type="species" reg="scully">scully</tp:taxon-name-part></tp:taxon-name></italic> paratype, 1.7–2.0 mm (<bold>D–F, N</bold>), <italic><tp:taxon-name><tp:taxon-name-part taxon-name-part-type="genus" reg="Coptoborus">C.</tp:taxon-name-part> <tp:taxon-name-part taxon-name-part-type="species" reg="semicostatus">semicostatus</tp:taxon-name-part></tp:taxon-name></italic> 2.8–3.1 mm (<bold>G–I, O</bold>), <italic><tp:taxon-name><tp:taxon-name-part taxon-name-part-type="genus" reg="Coptoborus">C.</tp:taxon-name-part> <tp:taxon-name-part taxon-name-part-type="species" reg="sicula">sicula</tp:taxon-name-part></tp:taxon-name></italic> holotype, 2.1 mm (<bold>J–L, P</bold>). All photographs by SMS.</p></caption><graphic xmlns:xlink="http://www.w3.org/1999/xlink" xlink:href="zookeys-1044-609-g015.jpg" position="float" orientation="portrait" xlink:type="simple" id="oo_555850.jpg"><uri content-type="original_file" xlink:type="simple">https://binary.pensoft.net/fig/555850</uri></graphic></fig></tp:treatment-sec><ref-list><ref id="B92"><mixed-citation xmlns:xlink="http://www.w3.org/1999/xlink" xlink:type="simple"><person-group><name name-style="western"><surname>Wood</surname><given-names>SL</given-names></name><name name-style="western"><surname>Bright</surname><given-names>DE</given-names></name></person-group> (<year>1992</year>) <article-title>A catalog of <tp:taxon-name><tp:taxon-name-part taxon-name-part-type="family">Scolytidae</tp:taxon-name-part></tp:taxon-name> and <tp:taxon-name><tp:taxon-name-part taxon-name-part-type="family">Platypodidae</tp:taxon-name-part></tp:taxon-name> (<tp:taxon-name><tp:taxon-name-part taxon-name-part-type="order">Coleoptera</tp:taxon-name-part></tp:taxon-name>), part 2: Taxonomic index.</article-title><source>The Great Basin Naturalist Memoirs</source><volume>13</volume>: <fpage>1</fpage>–<lpage>1553</lpage>.</mixed-citation></ref></ref-list></tp:taxon-treatment>
