# Supplementary material for: A revision of the Neotropical genus Coptoborus Hopkins (Coleoptera, Curculionidae, Scolytinae, Xyleborini)
Source: Zookeys. 2021 Jun 16;1044:609–720. doi: 10.3897/zookeys.144.62246 (PMC8222199; doi:10.3897/zookeys.144.62246)
Supplement: XML Treatment for Coptoborus sororcula [file zookeys.144.62246-treatment66.xml]

<!DOCTYPE tp:taxon-treatment
  PUBLIC "-//TaxonX//DTD Taxonomic Treatment Publishing DTD v0 20100105//EN" "tax-treatment-NSO.dtd">
<tp:taxon-treatment xmlns:tp="http://www.plazi.org/taxpub"><tp:treatment-meta><kwd-group><label>Taxon classification</label><kwd><named-content xmlns:xlink="http://www.w3.org/1999/xlink" content-type="kingdom">Animalia</named-content></kwd><kwd><named-content xmlns:xlink="http://www.w3.org/1999/xlink" content-type="order">Coleoptera</named-content></kwd><kwd><named-content xmlns:xlink="http://www.w3.org/1999/xlink" content-type="family">Curculionidae</named-content></kwd></kwd-group><mixed-citation publication-type="journal"><person-group><name><surname>Smith</surname><given-names>Sarah M.</given-names></name><name><surname>Cognato</surname><given-names>Anthony I.</given-names></name></person-group><article-title>A revision of the Neotropical genus <italic><tp:taxon-name><tp:taxon-name-part taxon-name-part-type="genus" reg="Coptoborus">Coptoborus</tp:taxon-name-part></tp:taxon-name></italic> Hopkins (<tp:taxon-name><tp:taxon-name-part taxon-name-part-type="order">Coleoptera</tp:taxon-name-part></tp:taxon-name>, <tp:taxon-name><tp:taxon-name-part taxon-name-part-type="family">Curculionidae</tp:taxon-name-part></tp:taxon-name>, <tp:taxon-name><tp:taxon-name-part taxon-name-part-type="subfamily">Scolytinae</tp:taxon-name-part></tp:taxon-name>, <tp:taxon-name><tp:taxon-name-part taxon-name-part-type="tribe">Xyleborini</tp:taxon-name-part></tp:taxon-name>)</article-title><source>Zookeys</source><day>16</day><month>6</month><year>2021</year><volume>1044</volume><fpage>609</fpage><lpage>720</lpage><pub-id pub-id-type="doi">10.3897/zookeys.144.62246</pub-id></mixed-citation></tp:treatment-meta><tp:nomenclature><tp:taxon-name><object-id xmlns:xlink="http://www.w3.org/1999/xlink" content-type="arpha" xlink:type="simple">5297FAA9-912B-55F2-9536-4AA3BAB7D71D</object-id>
              <tp:taxon-name-part taxon-name-part-type="genus" reg="Coptoborus">Coptoborus</tp:taxon-name-part>
              <tp:taxon-name-part taxon-name-part-type="species" reg="sororcula">sororcula</tp:taxon-name-part>
              <object-id xmlns:xlink="http://www.w3.org/1999/xlink" content-type="zoobank" xlink:type="simple">http://zoobank.org/795152C7-C702-4EEB-A6F3-6258E2437270</object-id>
            </tp:taxon-name><tp:taxon-status xmlns:xlink="http://www.w3.org/1999/xlink" xlink:type="simple">sp. nov.</tp:taxon-status><xref ref-type="fig" rid="F16">Figure 16F–H, N</xref></tp:nomenclature><tp:treatment-sec sec-type="type material" id="SECID0EVTNM"><title>Type material.</title><p><bold><italic>Holotype</italic>,</bold> female, Peru: Madre de Dios Dept., Los Amigos Biological Station, CM2, <named-content xmlns:xlink="http://www.w3.org/1999/xlink" content-type="dwc:verbatimCoordinates" xlink:type="simple"><named-content content-type="geo-json" specific-use="{&#34;type&#34;:&#34;Point&#34;,&#34;coordinates&#34;:[-70.251700,-12.449200]}" id="NCID0EDUNM" xlink:type="simple">12.4492°S, 70.2517°W</named-content></named-content>, Smith, Hulcr, 17–18.v.2008, sample Peru 75, 3 cm diameter twig (<named-content xmlns:xlink="http://www.w3.org/1999/xlink" content-type="dwc:institutional_code" xlink:type="simple">MUSM</named-content>).</p></tp:treatment-sec><tp:treatment-sec sec-type="diagnosis" id="SECID0EQUNM"><title>Diagnosis.</title><p>2.2 mm (n = 1), 2.75 × as long as wide. This species is distinguished by the elytral apex attenuate and weakly emarginate, declivity feebly sulcate along interstriae 2, declivital interstriae 1–3 unarmed, declivity glabrous, declivital interstriae 3 feebly elevated, and declivity shagreened, dull.</p></tp:treatment-sec><tp:treatment-sec sec-type="Similar species" id="SECID0EVUNM"><title>Similar species.</title><p><italic><tp:taxon-name><tp:taxon-name-part taxon-name-part-type="genus" reg="Coptoborus">C.</tp:taxon-name-part> <tp:taxon-name-part taxon-name-part-type="species" reg="busoror">busoror</tp:taxon-name-part></tp:taxon-name></italic>, <italic><tp:taxon-name><tp:taxon-name-part taxon-name-part-type="genus" reg="Coptoborus">C.</tp:taxon-name-part> <tp:taxon-name-part taxon-name-part-type="species" reg="leeloo">leeloo</tp:taxon-name-part></tp:taxon-name></italic>, <italic><tp:taxon-name><tp:taxon-name-part taxon-name-part-type="genus" reg="Coptoborus">C.</tp:taxon-name-part> <tp:taxon-name-part taxon-name-part-type="species" reg="nudulus">nudulus</tp:taxon-name-part></tp:taxon-name></italic>, <italic><tp:taxon-name><tp:taxon-name-part taxon-name-part-type="genus" reg="Coptoborus">C.</tp:taxon-name-part> <tp:taxon-name-part taxon-name-part-type="species" reg="ochromactonus">ochromactonus</tp:taxon-name-part></tp:taxon-name></italic>, <italic><tp:taxon-name><tp:taxon-name-part taxon-name-part-type="genus" reg="Coptoborus">C.</tp:taxon-name-part> <tp:taxon-name-part taxon-name-part-type="species" reg="pilisoror">pilisoror</tp:taxon-name-part></tp:taxon-name></italic>, <italic><tp:taxon-name><tp:taxon-name-part taxon-name-part-type="genus" reg="Coptoborus">C.</tp:taxon-name-part> <tp:taxon-name-part taxon-name-part-type="species" reg="ripley">ripley</tp:taxon-name-part></tp:taxon-name></italic>, <italic><tp:taxon-name><tp:taxon-name-part taxon-name-part-type="genus" reg="Coptoborus">C.</tp:taxon-name-part> <tp:taxon-name-part taxon-name-part-type="species" reg="spicatus">spicatus</tp:taxon-name-part></tp:taxon-name></italic>.</p></tp:treatment-sec><tp:treatment-sec sec-type="description" id="SECID0EIXNM"><title>Description</title><p><bold>(female). <italic>Holotype</italic></bold> 2.2 mm, 2.75 × as long as wide. Body brown, elytra darker, antennae and legs lighter. <bold><italic>Head</italic></bold>: epistoma smooth. Frons dull, finely punctate, setose; each puncture bearing a long, erect hair-like seta. Eyes narrowly and moderately emarginate. Antennal scape short and thick. <bold><italic>Pronotum</italic></bold>: 1.1 × as long as wide. In dorsal view basic and parallel-sided, type 2, sides parallel in basal 5/7, rounded anteriorly; anterior margin with four serrations, median pair largest. In lateral view elongate, disc longer than anterior slope, type 7, summit prominent, on anterior 3/5. Anterior slope with densely spaced, broad coarse asperities, becoming lower and more strongly transverse towards summit. Disc reticulate, dull with sparse, minute punctures, some longer hair-like setae at margins. Lateral margins carinate on basal third. <bold><italic>Elytra</italic></bold>: 1.6 × as long as wide, 1.6 × as long as pronotum. Scutellum minute. Elytra attenuate, parallel-sided in basal 62%, then acutely tapered to apex, apex weakly emarginate. Disc smooth, dull; strial punctures moderate, shallow, glabrous; interstriae flat, punctures dense and strongly confused, unarmed, glabrous. Declivity gradual, shagreened, dull, glabrous, appearing bisulcate, occupying apical 2/5 of elytra; striae not impressed, striae 1 and 2 parallel, strial punctures much larger and shallower than those of disc; interstriae impunctate, interstriae 2 feebly sulcate, unarmed; interstriae 1 and 3 feebly costate unarmed. Posterolateral margin with interstriae 3 and 9 joining, forming a serrate acute carina and continuing submarginally to apex. <bold><italic>Legs</italic></bold>: Mesotibiae flattened; outer margin evenly rounded with six large, socketed denticles.</p></tp:treatment-sec><tp:treatment-sec sec-type="etymology" id="SECID0E5XNM"><title>Etymology.</title><p>L. <italic>soror</italic> = sister, -<italic>culus</italic> = little. Noun in apposition.</p></tp:treatment-sec><tp:treatment-sec sec-type="distribution" id="SECID0EIYNM"><title>Distribution.</title><p>Peru (Madre de Dios).</p></tp:treatment-sec><tp:treatment-sec sec-type="biology" id="SECID0ENYNM"><title>Biology.</title><p>The species was collected from a 3 cm diameter twig of an unidentified host.</p></tp:treatment-sec><tp:treatment-sec><!--Section generated to contain objects referenced in tp:taxon-treatment.--><fig id="F16" position="float" orientation="portrait"><object-id xmlns:xlink="http://www.w3.org/1999/xlink" content-type="doi" xlink:type="simple">10.3897/zookeys.144.62246.figure16</object-id><object-id xmlns:xlink="http://www.w3.org/1999/xlink" content-type="arpha" xlink:type="simple">2B059A03-75DD-59DB-8183-DCD23E3D9A19</object-id><label>Figure 16.</label><caption><p>Dorsal, lateral, frontal and declivital view of <italic><tp:taxon-name><tp:taxon-name-part taxon-name-part-type="genus" reg="Coptoborus">Coptoborus</tp:taxon-name-part> <tp:taxon-name-part taxon-name-part-type="species" reg="silviasilasi">silviasilasi</tp:taxon-name-part></tp:taxon-name></italic> paratype, 3.0 mm (<bold>A–C, L</bold>), <italic><tp:taxon-name><tp:taxon-name-part taxon-name-part-type="genus" reg="Coptoborus">C.</tp:taxon-name-part> <tp:taxon-name-part taxon-name-part-type="species" reg="solitariformis">solitariformis</tp:taxon-name-part></tp:taxon-name></italic> lectotype, 1.9 mm (<bold>D, E, M</bold>), <italic><tp:taxon-name><tp:taxon-name-part taxon-name-part-type="genus" reg="Coptoborus">C.</tp:taxon-name-part> <tp:taxon-name-part taxon-name-part-type="species" reg="sororcula">sororcula</tp:taxon-name-part></tp:taxon-name></italic> holotype, 2.2 mm (<bold>F–H, N</bold>), <italic><tp:taxon-name><tp:taxon-name-part taxon-name-part-type="genus" reg="Coptoborus">C.</tp:taxon-name-part> <tp:taxon-name-part taxon-name-part-type="species" reg="spicatus">spicatus</tp:taxon-name-part></tp:taxon-name></italic> paratype, 2.2 mm (<bold>I–K, O</bold>). All photographs by SMS.</p></caption><graphic xmlns:xlink="http://www.w3.org/1999/xlink" xlink:href="zookeys-1044-609-g016.jpg" position="float" orientation="portrait" xlink:type="simple" id="oo_555851.jpg"><uri content-type="original_file" xlink:type="simple">https://binary.pensoft.net/fig/555851</uri></graphic></fig></tp:treatment-sec></tp:taxon-treatment>
