# Supplementary material for: A revision of the Neotropical genus Coptoborus Hopkins (Coleoptera, Curculionidae, Scolytinae, Xyleborini)
Source: Zookeys. 2021 Jun 16;1044:609–720. doi: 10.3897/zookeys.144.62246 (PMC8222199; doi:10.3897/zookeys.144.62246)
Supplement: XML Treatment for Coptoborus starbuck [file zookeys.144.62246-treatment68.xml]

<!DOCTYPE tp:taxon-treatment
  PUBLIC "-//TaxonX//DTD Taxonomic Treatment Publishing DTD v0 20100105//EN" "tax-treatment-NSO.dtd">
<tp:taxon-treatment xmlns:tp="http://www.plazi.org/taxpub"><tp:treatment-meta><kwd-group><label>Taxon classification</label><kwd><named-content xmlns:xlink="http://www.w3.org/1999/xlink" content-type="kingdom">Animalia</named-content></kwd><kwd><named-content xmlns:xlink="http://www.w3.org/1999/xlink" content-type="order">Coleoptera</named-content></kwd><kwd><named-content xmlns:xlink="http://www.w3.org/1999/xlink" content-type="family">Curculionidae</named-content></kwd></kwd-group><mixed-citation publication-type="journal"><person-group><name><surname>Smith</surname><given-names>Sarah M.</given-names></name><name><surname>Cognato</surname><given-names>Anthony I.</given-names></name></person-group><article-title>A revision of the Neotropical genus <italic><tp:taxon-name><tp:taxon-name-part taxon-name-part-type="genus" reg="Coptoborus">Coptoborus</tp:taxon-name-part></tp:taxon-name></italic> Hopkins (<tp:taxon-name><tp:taxon-name-part taxon-name-part-type="order">Coleoptera</tp:taxon-name-part></tp:taxon-name>, <tp:taxon-name><tp:taxon-name-part taxon-name-part-type="family">Curculionidae</tp:taxon-name-part></tp:taxon-name>, <tp:taxon-name><tp:taxon-name-part taxon-name-part-type="subfamily">Scolytinae</tp:taxon-name-part></tp:taxon-name>, <tp:taxon-name><tp:taxon-name-part taxon-name-part-type="tribe">Xyleborini</tp:taxon-name-part></tp:taxon-name>)</article-title><source>Zookeys</source><day>16</day><month>6</month><year>2021</year><volume>1044</volume><fpage>609</fpage><lpage>720</lpage><pub-id pub-id-type="doi">10.3897/zookeys.144.62246</pub-id></mixed-citation></tp:treatment-meta><tp:nomenclature><tp:taxon-name><object-id xmlns:xlink="http://www.w3.org/1999/xlink" content-type="arpha" xlink:type="simple">57FA56DE-2766-5524-9B3D-FB68DE77DB47</object-id>
              <tp:taxon-name-part taxon-name-part-type="genus" reg="Coptoborus">Coptoborus</tp:taxon-name-part>
              <tp:taxon-name-part taxon-name-part-type="species" reg="starbuck">starbuck</tp:taxon-name-part>
              <object-id xmlns:xlink="http://www.w3.org/1999/xlink" content-type="zoobank" xlink:type="simple">http://zoobank.org/25229317-BC97-4CA7-9354-AC5EA1C063C0</object-id>
            </tp:taxon-name><tp:taxon-status xmlns:xlink="http://www.w3.org/1999/xlink" xlink:type="simple">sp. nov.</tp:taxon-status><xref ref-type="fig" rid="F17">Figure 17A–C, M</xref></tp:nomenclature><tp:treatment-sec sec-type="type material" id="SECID0EQ6NM"><title>Type material.</title><p><bold><italic>Holotype</italic>,</bold> female, Ecuador: Napo Prov. [= Orellana Prov.], Estación Cientifica Yasuní, <named-content xmlns:xlink="http://www.w3.org/1999/xlink" content-type="dwc:verbatimCoordinates" xlink:type="simple"><named-content content-type="geo-json" specific-use="{&#34;type&#34;:&#34;Point&#34;,&#34;coordinates&#34;:[-76.647222,-0.674444]}" id="NCID0E56NM" xlink:type="simple">00°40'28"S, 76°38'50"W</named-content></named-content>, 215 m, IX.5–10.1999, E.G. Riley, UV light, <named-content xmlns:xlink="http://www.w3.org/1999/xlink" content-type="dwc:institutional_code" xlink:type="simple">TAMU</named-content>-ENTO X1305773 (<named-content xmlns:xlink="http://www.w3.org/1999/xlink" content-type="dwc:institutional_code" xlink:type="simple">TAMU</named-content>). <bold><italic>Paratype</italic></bold>, female, Ecuador: [Sucumbíos Prov.], Limoncocha, <named-content xmlns:xlink="http://www.w3.org/1999/xlink" content-type="dwc:verbatimCoordinates" xlink:type="simple"><named-content content-type="geo-json" specific-use="{&#34;type&#34;:&#34;Point&#34;,&#34;coordinates&#34;:[-76.633333,-0.383333]}" id="NCID0EZAOM" xlink:type="simple">0°23'S, 76°38'W</named-content></named-content>, 300 m, 31.iii.1974, H.P. Stockwell (<named-content xmlns:xlink="http://www.w3.org/1999/xlink" content-type="dwc:institutional_code" xlink:type="simple">TAMU</named-content>, 1).</p></tp:treatment-sec><tp:treatment-sec sec-type="diagnosis" id="SECID0EGBOM"><title>Diagnosis.</title><p>3.3–3.6 mm (mean = 3.45 mm; n = 2), 2.54–2.57 × as long as wide. This species is distinguished by the declivital interstriae raised into vermiculate ridges as high as 4 × strial width, declivity shagreened and larger size, 3.6 mm.</p></tp:treatment-sec><tp:treatment-sec sec-type="Similar species" id="SECID0ELBOM"><title>Similar species.</title><p><italic><tp:taxon-name><tp:taxon-name-part taxon-name-part-type="genus" reg="Coptoborus">C.</tp:taxon-name-part> <tp:taxon-name-part taxon-name-part-type="species" reg="semicostatus">semicostatus</tp:taxon-name-part></tp:taxon-name></italic>, <italic><tp:taxon-name><tp:taxon-name-part taxon-name-part-type="genus" reg="Dryocoetoides">Dryocoetoides</tp:taxon-name-part></tp:taxon-name></italic> spp.</p></tp:treatment-sec><tp:treatment-sec sec-type="description" id="SECID0EDCOM"><title>Description</title><p><bold>(female).</bold> 3.3–3.6 mm (mean = 3.45 mm; n = 2), 2.54–2.57 × as long as wide (<bold><italic>holotype</italic></bold> 3.6 mm, 2.57 × as long as wide). Body, antennae and legs light brown, elytral declivity dark brown. <bold><italic>Head</italic></bold>: epistoma tuberculate. Frons strongly shiny, finely punctate, setose; each puncture bearing a long, erect hair-like seta. Eyes broadly and moderately emarginate. Submentum large, triangular, deeply impressed. Antennal scape regularly thick, as long as club. Pedicel shorter than funicle. Club circular, flat, type 3; segment 1 corneous, subconvex on anterior face, occupying basal ~1/4; segment 2 broad, subconvex, corneous; segments 1 and 2 present on posterior face. <bold><italic>Pronotum</italic></bold>: 1.0 × as long as wide. In dorsal view basic and parallel-sided, type 2, sides parallel in basal 2/3, rounded anteriorly; anterior margin with eight projecting serrations, median pair largest. In lateral view elongate, disc longer than anterior slope, type 7, summit prominent, on anterior 2/3. Anterior slope with densely spaced, broad coarse asperities, becoming lower and more strongly transverse towards summit. Disc reticulate, dull with sparse, minute punctures, some longer hair-like setae at margins. Lateral margins obliquely costate. <bold><italic>Elytra</italic></bold>: 1.5 × as long as wide, 1.5 × as long as pronotum. Scutellum small. Elytra attenuate, parallel-sided in basal 80–81%, then acutely rounded to apex, apex entire. Disc shagreened, shiny; striae minutely punctate, glabrous; interstriae flat, minutely, sparsely punctate, unarmed, each puncture bearing a short recumbent hair-like seta. Declivity gradually rounded, occupying ~2/5 of elytra, shagreened, dull, declivital face convex; striae deeply impressed, strial punctures as large and deeper than those of disc, glabrous; interstriae raised into vermiculate ridges as high as 4 × strial width, each bearing short fine recumbent seta. Posterolateral margin apically produced, acutely carinate. <bold><italic>Legs</italic></bold>: protibiae obliquely triangular, broadest at apical 1/4; apical 1/2 of outer margin with eight large, socketed denticles, their length longer than basal width. Meso- and metatibiae flattened; outer margin evenly rounded with ten and nine large, socketed denticles, respectively.</p></tp:treatment-sec><tp:treatment-sec sec-type="etymology" id="SECID0E1COM"><title>Etymology.</title><p>Portrayed by Katee Sackhoff, Kara ‘Starbuck’ Thrace is a heroine in the ‘Battlestar Galactica’ television series (2003–2009). The vermiculate elytral declivity gives the species a tough persona like the character it recognizes. Noun in apposition.</p></tp:treatment-sec><tp:treatment-sec sec-type="distribution" id="SECID0E6COM"><title>Distribution.</title><p>Ecuador (Orellana, Sucumbíos).</p></tp:treatment-sec><tp:treatment-sec sec-type="biology" id="SECID0EEDOM"><title>Biology.</title><p>Unknown.</p><fig id="F17" position="float" orientation="portrait"><object-id xmlns:xlink="http://www.w3.org/1999/xlink" content-type="doi" xlink:type="simple">10.3897/zookeys.144.62246.figure17</object-id><object-id xmlns:xlink="http://www.w3.org/1999/xlink" content-type="arpha" xlink:type="simple">53163CDB-CA75-5A59-8D21-2562B255D8C5</object-id><label>Figure 17.</label><caption><p>Dorsal, lateral, frontal and declivital view of <italic><tp:taxon-name><tp:taxon-name-part taxon-name-part-type="genus" reg="Coptoborus">Coptoborus</tp:taxon-name-part> <tp:taxon-name-part taxon-name-part-type="species" reg="starbuck">starbuck</tp:taxon-name-part></tp:taxon-name></italic> holotype, 3.3–3.6 mm (<bold>A–C, M</bold>), <italic><tp:taxon-name><tp:taxon-name-part taxon-name-part-type="genus" reg="Coptoborus">C.</tp:taxon-name-part> <tp:taxon-name-part taxon-name-part-type="species" reg="subtilis">subtilis</tp:taxon-name-part></tp:taxon-name></italic> holotype, 2.0 mm (<bold>D–F, N</bold>), <italic><tp:taxon-name><tp:taxon-name-part taxon-name-part-type="genus" reg="Coptoborus">C.</tp:taxon-name-part> <tp:taxon-name-part taxon-name-part-type="species" reg="tolimanus">tolimanus</tp:taxon-name-part></tp:taxon-name></italic>, 2.0–2.2 mm (<bold>G–I, O</bold>), <italic><tp:taxon-name><tp:taxon-name-part taxon-name-part-type="genus" reg="Coptoborus">C.</tp:taxon-name-part> <tp:taxon-name-part taxon-name-part-type="species" reg="trinity">trinity</tp:taxon-name-part></tp:taxon-name></italic> holotype, 2.0 mm (<bold>J–L, P</bold>). All photographs by SMS.</p></caption><graphic xmlns:xlink="http://www.w3.org/1999/xlink" xlink:href="zookeys-1044-609-g017.jpg" position="float" orientation="portrait" xlink:type="simple" id="oo_555852.jpg"><uri content-type="original_file" xlink:type="simple">https://binary.pensoft.net/fig/555852</uri></graphic></fig></tp:treatment-sec></tp:taxon-treatment>
