# Supplementary material for: A revision of the Neotropical genus Coptoborus Hopkins (Coleoptera, Curculionidae, Scolytinae, Xyleborini)
Source: Zookeys. 2021 Jun 16;1044:609–720. doi: 10.3897/zookeys.144.62246 (PMC8222199; doi:10.3897/zookeys.144.62246)
Supplement: XML Treatment for Coptoborus subtilis [file zookeys.144.62246-treatment69.xml]

<!DOCTYPE tp:taxon-treatment
  PUBLIC "-//TaxonX//DTD Taxonomic Treatment Publishing DTD v0 20100105//EN" "tax-treatment-NSO.dtd">
<tp:taxon-treatment xmlns:tp="http://www.plazi.org/taxpub"><tp:treatment-meta><kwd-group><label>Taxon classification</label><kwd><named-content xmlns:xlink="http://www.w3.org/1999/xlink" content-type="kingdom">Animalia</named-content></kwd><kwd><named-content xmlns:xlink="http://www.w3.org/1999/xlink" content-type="order">Coleoptera</named-content></kwd><kwd><named-content xmlns:xlink="http://www.w3.org/1999/xlink" content-type="family">Curculionidae</named-content></kwd></kwd-group><mixed-citation publication-type="journal"><person-group><name><surname>Smith</surname><given-names>Sarah M.</given-names></name><name><surname>Cognato</surname><given-names>Anthony I.</given-names></name></person-group><article-title>A revision of the Neotropical genus <italic><tp:taxon-name><tp:taxon-name-part taxon-name-part-type="genus" reg="Coptoborus">Coptoborus</tp:taxon-name-part></tp:taxon-name></italic> Hopkins (<tp:taxon-name><tp:taxon-name-part taxon-name-part-type="order">Coleoptera</tp:taxon-name-part></tp:taxon-name>, <tp:taxon-name><tp:taxon-name-part taxon-name-part-type="family">Curculionidae</tp:taxon-name-part></tp:taxon-name>, <tp:taxon-name><tp:taxon-name-part taxon-name-part-type="subfamily">Scolytinae</tp:taxon-name-part></tp:taxon-name>, <tp:taxon-name><tp:taxon-name-part taxon-name-part-type="tribe">Xyleborini</tp:taxon-name-part></tp:taxon-name>)</article-title><source>Zookeys</source><day>16</day><month>6</month><year>2021</year><volume>1044</volume><fpage>609</fpage><lpage>720</lpage><pub-id pub-id-type="doi">10.3897/zookeys.144.62246</pub-id></mixed-citation></tp:treatment-meta><tp:nomenclature><tp:taxon-name><object-id xmlns:xlink="http://www.w3.org/1999/xlink" content-type="arpha" xlink:type="simple">64793E56-D13E-59E9-9F9D-B6AC74104542</object-id>
              <tp:taxon-name-part taxon-name-part-type="genus" reg="Coptoborus">Coptoborus</tp:taxon-name-part>
              <tp:taxon-name-part taxon-name-part-type="species" reg="subtilis">subtilis</tp:taxon-name-part>
            </tp:taxon-name><tp:taxon-authority>(Schedl, 1970)</tp:taxon-authority><xref ref-type="fig" rid="F17">Figure 17D–F, N</xref><tp:nomenclature-citation-list><tp:nomenclature-citation><tp:taxon-name>
                  <tp:taxon-name-part taxon-name-part-type="genus" reg="Xyleborus">Xyleborus</tp:taxon-name-part> <tp:taxon-name-part taxon-name-part-type="species" reg="subtilis">subtilis</tp:taxon-name-part></tp:taxon-name><comment>Schedl, 1970: 96.</comment></tp:nomenclature-citation><tp:nomenclature-citation><tp:taxon-name>
                  <tp:taxon-name-part taxon-name-part-type="genus" reg="Coptoborus">Coptoborus</tp:taxon-name-part> <tp:taxon-name-part taxon-name-part-type="species" reg="subtilis">subtilis</tp:taxon-name-part></tp:taxon-name><comment>(Schedl): <xref ref-type="bibr" rid="B91">Wood 2007</xref>: 395.</comment></tp:nomenclature-citation></tp:nomenclature-citation-list></tp:nomenclature><tp:treatment-sec sec-type="type material" id="SECID0EQHOM"><title>Type material.</title><p><bold><italic>Holotype</italic></bold> (<named-content xmlns:xlink="http://www.w3.org/1999/xlink" content-type="dwc:institutional_code" xlink:type="simple">NHMW</named-content>), examined.</p></tp:treatment-sec><tp:treatment-sec sec-type="New records" id="SECID0EDIOM"><title>New records.</title><p>None.</p></tp:treatment-sec><tp:treatment-sec sec-type="diagnosis" id="SECID0EIIOM"><title>Diagnosis.</title><p>2.0 mm (n = 1), 2.86 × as long as wide. This species is distinguished by the elytral apex attenuate and entire and not produced, declivity interstriae 2 feebly sulcate, declivital interstriae 1–3 denticulate, denticles on interstriae 1 and 3 very large and distinct, posterolateral margin of declivity with interstriae 3 and 9 joining, forming a carina and continuing submarginally to apex, stout form, and declivital interstriae setae sparse and bristle-like.</p></tp:treatment-sec><tp:treatment-sec sec-type="Similar species" id="SECID0ENIOM"><title>Similar species.</title><p><italic><tp:taxon-name><tp:taxon-name-part taxon-name-part-type="genus" reg="Coptoborus">C.</tp:taxon-name-part> <tp:taxon-name-part taxon-name-part-type="species" reg="barbicauda">barbicauda</tp:taxon-name-part></tp:taxon-name></italic>, <italic><tp:taxon-name><tp:taxon-name-part taxon-name-part-type="genus" reg="Coptoborus">C.</tp:taxon-name-part> <tp:taxon-name-part taxon-name-part-type="species" reg="bettysmithae">bettysmithae</tp:taxon-name-part></tp:taxon-name></italic>, <italic><tp:taxon-name><tp:taxon-name-part taxon-name-part-type="genus" reg="Coptoborus">C.</tp:taxon-name-part> <tp:taxon-name-part taxon-name-part-type="species" reg="capillisoror">capillisoror</tp:taxon-name-part></tp:taxon-name></italic>, <italic><tp:taxon-name><tp:taxon-name-part taxon-name-part-type="genus" reg="Coptoborus">C.</tp:taxon-name-part> <tp:taxon-name-part taxon-name-part-type="species" reg="hansen">hansen</tp:taxon-name-part></tp:taxon-name></italic>, <italic><tp:taxon-name><tp:taxon-name-part taxon-name-part-type="genus" reg="Coptoborus">C.</tp:taxon-name-part> <tp:taxon-name-part taxon-name-part-type="species" reg="schulzi">schulzi</tp:taxon-name-part></tp:taxon-name></italic>, <italic><tp:taxon-name><tp:taxon-name-part taxon-name-part-type="genus" reg="Coptoborus">C.</tp:taxon-name-part> <tp:taxon-name-part taxon-name-part-type="species" reg="trinity">trinity</tp:taxon-name-part></tp:taxon-name></italic>, <italic><tp:taxon-name><tp:taxon-name-part taxon-name-part-type="genus" reg="Coptoborus">C.</tp:taxon-name-part> <tp:taxon-name-part taxon-name-part-type="species" reg="uhura">uhura</tp:taxon-name-part></tp:taxon-name></italic>.</p></tp:treatment-sec><tp:treatment-sec sec-type="distribution" id="SECID0EALOM"><title>Distribution.</title><p>Brazil (Santa Catarina).</p></tp:treatment-sec><tp:treatment-sec sec-type="biology" id="SECID0EFLOM"><title>Biology.</title><p>Unknown.</p></tp:treatment-sec><tp:treatment-sec><!--Section generated to contain objects referenced in tp:taxon-treatment.--><fig id="F17" position="float" orientation="portrait"><object-id xmlns:xlink="http://www.w3.org/1999/xlink" content-type="doi" xlink:type="simple">10.3897/zookeys.144.62246.figure17</object-id><object-id xmlns:xlink="http://www.w3.org/1999/xlink" content-type="arpha" xlink:type="simple">53163CDB-CA75-5A59-8D21-2562B255D8C5</object-id><label>Figure 17.</label><caption><p>Dorsal, lateral, frontal and declivital view of <italic><tp:taxon-name><tp:taxon-name-part taxon-name-part-type="genus" reg="Coptoborus">Coptoborus</tp:taxon-name-part> <tp:taxon-name-part taxon-name-part-type="species" reg="starbuck">starbuck</tp:taxon-name-part></tp:taxon-name></italic> holotype, 3.3–3.6 mm (<bold>A–C, M</bold>), <italic><tp:taxon-name><tp:taxon-name-part taxon-name-part-type="genus" reg="Coptoborus">C.</tp:taxon-name-part> <tp:taxon-name-part taxon-name-part-type="species" reg="subtilis">subtilis</tp:taxon-name-part></tp:taxon-name></italic> holotype, 2.0 mm (<bold>D–F, N</bold>), <italic><tp:taxon-name><tp:taxon-name-part taxon-name-part-type="genus" reg="Coptoborus">C.</tp:taxon-name-part> <tp:taxon-name-part taxon-name-part-type="species" reg="tolimanus">tolimanus</tp:taxon-name-part></tp:taxon-name></italic>, 2.0–2.2 mm (<bold>G–I, O</bold>), <italic><tp:taxon-name><tp:taxon-name-part taxon-name-part-type="genus" reg="Coptoborus">C.</tp:taxon-name-part> <tp:taxon-name-part taxon-name-part-type="species" reg="trinity">trinity</tp:taxon-name-part></tp:taxon-name></italic> holotype, 2.0 mm (<bold>J–L, P</bold>). All photographs by SMS.</p></caption><graphic xmlns:xlink="http://www.w3.org/1999/xlink" xlink:href="zookeys-1044-609-g017.jpg" position="float" orientation="portrait" xlink:type="simple" id="oo_555852.jpg"><uri content-type="original_file" xlink:type="simple">https://binary.pensoft.net/fig/555852</uri></graphic></fig></tp:treatment-sec><ref-list><ref id="B91"><mixed-citation xmlns:xlink="http://www.w3.org/1999/xlink" xlink:type="simple"><person-group><name name-style="western"><surname>Wood</surname><given-names>SL</given-names></name></person-group> (<year>2007</year>) <source>Bark and ambrosia beetles of South America (<tp:taxon-name><tp:taxon-name-part taxon-name-part-type="order">Coleoptera</tp:taxon-name-part></tp:taxon-name>: <tp:taxon-name><tp:taxon-name-part taxon-name-part-type="family">Scolytidae</tp:taxon-name-part></tp:taxon-name>).</source><publisher-name>Brigham Young University</publisher-name>, <publisher-loc>M.L. Bean Life Science Museum; Provo</publisher-loc>, <size units="page">900 pp</size>. [+ 230 pls]</mixed-citation></ref></ref-list></tp:taxon-treatment>
