# Supplementary material for: A revision of the Neotropical genus Coptoborus Hopkins (Coleoptera, Curculionidae, Scolytinae, Xyleborini)
Source: Zookeys. 2021 Jun 16;1044:609–720. doi: 10.3897/zookeys.144.62246 (PMC8222199; doi:10.3897/zookeys.144.62246)
Supplement: XML Treatment for Coptoborus trinity [file zookeys.144.62246-treatment71.xml]

<!DOCTYPE tp:taxon-treatment
  PUBLIC "-//TaxonX//DTD Taxonomic Treatment Publishing DTD v0 20100105//EN" "tax-treatment-NSO.dtd">
<tp:taxon-treatment xmlns:tp="http://www.plazi.org/taxpub"><tp:treatment-meta><kwd-group><label>Taxon classification</label><kwd><named-content xmlns:xlink="http://www.w3.org/1999/xlink" content-type="kingdom">Animalia</named-content></kwd><kwd><named-content xmlns:xlink="http://www.w3.org/1999/xlink" content-type="order">Coleoptera</named-content></kwd><kwd><named-content xmlns:xlink="http://www.w3.org/1999/xlink" content-type="family">Curculionidae</named-content></kwd></kwd-group><mixed-citation publication-type="journal"><person-group><name><surname>Smith</surname><given-names>Sarah M.</given-names></name><name><surname>Cognato</surname><given-names>Anthony I.</given-names></name></person-group><article-title>A revision of the Neotropical genus <italic><tp:taxon-name><tp:taxon-name-part taxon-name-part-type="genus" reg="Coptoborus">Coptoborus</tp:taxon-name-part></tp:taxon-name></italic> Hopkins (<tp:taxon-name><tp:taxon-name-part taxon-name-part-type="order">Coleoptera</tp:taxon-name-part></tp:taxon-name>, <tp:taxon-name><tp:taxon-name-part taxon-name-part-type="family">Curculionidae</tp:taxon-name-part></tp:taxon-name>, <tp:taxon-name><tp:taxon-name-part taxon-name-part-type="subfamily">Scolytinae</tp:taxon-name-part></tp:taxon-name>, <tp:taxon-name><tp:taxon-name-part taxon-name-part-type="tribe">Xyleborini</tp:taxon-name-part></tp:taxon-name>)</article-title><source>Zookeys</source><day>16</day><month>6</month><year>2021</year><volume>1044</volume><fpage>609</fpage><lpage>720</lpage><pub-id pub-id-type="doi">10.3897/zookeys.144.62246</pub-id></mixed-citation></tp:treatment-meta><tp:nomenclature><tp:taxon-name><object-id xmlns:xlink="http://www.w3.org/1999/xlink" content-type="arpha" xlink:type="simple">05EAF2B0-4E45-5679-8EAC-AA2AF47760AF</object-id>
              <tp:taxon-name-part taxon-name-part-type="genus" reg="Coptoborus">Coptoborus</tp:taxon-name-part>
              <tp:taxon-name-part taxon-name-part-type="species" reg="trinity">trinity</tp:taxon-name-part>
              <object-id xmlns:xlink="http://www.w3.org/1999/xlink" content-type="zoobank" xlink:type="simple">http://zoobank.org/6104CE21-AF54-4E9E-A889-D26E1E07966A</object-id>
            </tp:taxon-name><tp:taxon-status xmlns:xlink="http://www.w3.org/1999/xlink" xlink:type="simple">sp. nov.</tp:taxon-status><xref ref-type="fig" rid="F17">Figure 17J–L, P</xref></tp:nomenclature><tp:treatment-sec sec-type="type material" id="SECID0EZYOM"><title>Type material.</title><p><bold><italic>Holotype</italic>,</bold> female, Brazil: Mato Grosso, Sinop, x.1976, M. Alvarenga (<named-content xmlns:xlink="http://www.w3.org/1999/xlink" content-type="dwc:institutional_code" xlink:type="simple">CNCI</named-content>).</p></tp:treatment-sec><tp:treatment-sec sec-type="diagnosis" id="SECID0EMZOM"><title>Diagnosis.</title><p>2.0 mm (n = 1), 2.5 × as long as wide. This species is distinguished by the elytral apex attenuate and entire, declivital interstriae 2 convex, declivital interstriae 1–3 densely and coarsely denticulate, denticles large and very closely spaced, posterolateral margin of declivity with interstriae 3 and 9 joining, forming a carina and continuing submarginally to apex, convex declivity, and stout form.</p></tp:treatment-sec><tp:treatment-sec sec-type="Similar species" id="SECID0ERZOM"><title>Similar species.</title><p><italic><tp:taxon-name><tp:taxon-name-part taxon-name-part-type="genus" reg="Coptoborus">C.</tp:taxon-name-part> <tp:taxon-name-part taxon-name-part-type="species" reg="barbicauda">barbicauda</tp:taxon-name-part></tp:taxon-name></italic>, <italic><tp:taxon-name><tp:taxon-name-part taxon-name-part-type="genus" reg="Coptoborus">C.</tp:taxon-name-part> <tp:taxon-name-part taxon-name-part-type="species" reg="bettysmithae">bettysmithae</tp:taxon-name-part></tp:taxon-name></italic>, <italic><tp:taxon-name><tp:taxon-name-part taxon-name-part-type="genus" reg="Coptoborus">C.</tp:taxon-name-part> <tp:taxon-name-part taxon-name-part-type="species" reg="capillisoror">capillisoror</tp:taxon-name-part></tp:taxon-name></italic>, <italic><tp:taxon-name><tp:taxon-name-part taxon-name-part-type="genus" reg="Coptoborus">C.</tp:taxon-name-part> <tp:taxon-name-part taxon-name-part-type="species" reg="hansen">hansen</tp:taxon-name-part></tp:taxon-name></italic>, <italic><tp:taxon-name><tp:taxon-name-part taxon-name-part-type="genus" reg="Coptoborus">C.</tp:taxon-name-part> <tp:taxon-name-part taxon-name-part-type="species" reg="schulzi">schulzi</tp:taxon-name-part></tp:taxon-name></italic>, <italic><tp:taxon-name><tp:taxon-name-part taxon-name-part-type="genus" reg="Coptoborus">C.</tp:taxon-name-part> <tp:taxon-name-part taxon-name-part-type="species" reg="subtilis">subtilis</tp:taxon-name-part></tp:taxon-name></italic>, <italic><tp:taxon-name><tp:taxon-name-part taxon-name-part-type="genus" reg="Coptoborus">C.</tp:taxon-name-part> <tp:taxon-name-part taxon-name-part-type="species" reg="uhura">uhura</tp:taxon-name-part></tp:taxon-name></italic>.</p></tp:treatment-sec><tp:treatment-sec sec-type="description" id="SECID0EE3OM"><title>Description</title><p><bold>(female). <italic>Holotype</italic></bold> 2.0 mm, 2.5 × as long as wide. Body, antennae and legs light brown. <bold><italic>Head</italic></bold>: epistoma smooth. Frons shiny, finely punctate, setose; each puncture bearing a long, erect hair-like seta. Eyes broadly and moderately emarginate. Submentum narrow, triangular, deeply impressed. Antennal scape short and thick, much shorter than club. Pedicel shorter than funicle. Club circular, flat, type 4; segment 1 corneous, transverse on anterior face, occupying basal ~1/4; segment 2 narrow, corneous; segments 1 and 2 present on posterior face. <bold><italic>Pronotum</italic></bold>: 1.0 × as long as wide. In dorsal view basic and parallel-sided, type 2, sides parallel in basal 2/3, rounded anteriorly; anterior margin with four subequal serrations. In lateral view tall, type 2, disc flat, summit pronounced, at midpoint. Anterior slope with densely spaced, broad fine asperities, becoming lower and more strongly transverse towards summit. Disc dull with sparse, minute punctures, some longer hair-like setae at margins. Lateral margins obliquely costate. <bold><italic>Elytra</italic></bold>: 1.5 × as long as wide, 1.5 × as long as pronotum. Scutellum minute. Elytra attenuate, parallel-sided in basal 58%, then acutely rounded to apex, apex entire. Disc shagreened, subshiny; strial punctures moderate, shallow, glabrous; interstriae flat, densely, minutely punctate, unarmed, each puncture bearing a semi-erect spatulate seta. Declivity steeply rounded, occupying ~1/3 of elytra, shagreened, shiny, declivital face weakly convex; striae 1 and 2 distinctly impressed, strial punctures larger, deeper than those of disc, each puncture bearing a trifid recumbent seta as long as two punctures; interstriae flat, interstriae 2 and 3 densely uniseriate denticulate along their entire lengths, denticles spaced by one width of a denticle, interstriae 1 denticles confused, biseriate, setae erect, scale-like, as long as interstriae 1 width, becoming bristle-like and much longer on apical 1/4; interstriae 1 with an additional row of slightly shorter erect scale-like setae. Posterolateral margin with interstriae 3 and 9 joining, forming a granulate carina and continuing submarginally to apex. <bold><italic>Legs</italic></bold>: protibiae obliquely triangular, broadest at apical 1/4; apical 1/2 of outer margin with six large, socketed denticles, their length longer than basal width. Meso- and metatibiae flattened; outer margin evenly rounded with seven large, socketed denticles.</p></tp:treatment-sec><tp:treatment-sec sec-type="etymology" id="SECID0E13OM"><title>Etymology.</title><p>Portrayed by Carrie-Anne Moss, Trinity is the heroine in the movies ‘The Matrix’ (1999), ‘The Matrix Reloaded’ (2003) and ‘The Matrix Revolutions’ (2003). Three types of setae (trifid, scale-like and bristle-like) help diagnose this species. Noun in apposition.</p></tp:treatment-sec><tp:treatment-sec sec-type="distribution" id="SECID0E63OM"><title>Distribution.</title><p>Brazil (Mato Grosso).</p></tp:treatment-sec><tp:treatment-sec sec-type="biology" id="SECID0EE4OM"><title>Biology.</title><p>Unknown.</p></tp:treatment-sec><tp:treatment-sec><!--Section generated to contain objects referenced in tp:taxon-treatment.--><fig id="F17" position="float" orientation="portrait"><object-id xmlns:xlink="http://www.w3.org/1999/xlink" content-type="doi" xlink:type="simple">10.3897/zookeys.144.62246.figure17</object-id><object-id xmlns:xlink="http://www.w3.org/1999/xlink" content-type="arpha" xlink:type="simple">53163CDB-CA75-5A59-8D21-2562B255D8C5</object-id><label>Figure 17.</label><caption><p>Dorsal, lateral, frontal and declivital view of <italic><tp:taxon-name><tp:taxon-name-part taxon-name-part-type="genus" reg="Coptoborus">Coptoborus</tp:taxon-name-part> <tp:taxon-name-part taxon-name-part-type="species" reg="starbuck">starbuck</tp:taxon-name-part></tp:taxon-name></italic> holotype, 3.3–3.6 mm (<bold>A–C, M</bold>), <italic><tp:taxon-name><tp:taxon-name-part taxon-name-part-type="genus" reg="Coptoborus">C.</tp:taxon-name-part> <tp:taxon-name-part taxon-name-part-type="species" reg="subtilis">subtilis</tp:taxon-name-part></tp:taxon-name></italic> holotype, 2.0 mm (<bold>D–F, N</bold>), <italic><tp:taxon-name><tp:taxon-name-part taxon-name-part-type="genus" reg="Coptoborus">C.</tp:taxon-name-part> <tp:taxon-name-part taxon-name-part-type="species" reg="tolimanus">tolimanus</tp:taxon-name-part></tp:taxon-name></italic>, 2.0–2.2 mm (<bold>G–I, O</bold>), <italic><tp:taxon-name><tp:taxon-name-part taxon-name-part-type="genus" reg="Coptoborus">C.</tp:taxon-name-part> <tp:taxon-name-part taxon-name-part-type="species" reg="trinity">trinity</tp:taxon-name-part></tp:taxon-name></italic> holotype, 2.0 mm (<bold>J–L, P</bold>). All photographs by SMS.</p></caption><graphic xmlns:xlink="http://www.w3.org/1999/xlink" xlink:href="zookeys-1044-609-g017.jpg" position="float" orientation="portrait" xlink:type="simple" id="oo_555852.jpg"><uri content-type="original_file" xlink:type="simple">https://binary.pensoft.net/fig/555852</uri></graphic></fig></tp:treatment-sec></tp:taxon-treatment>
