# Supplementary material for: A revision of the Neotropical genus Coptoborus Hopkins (Coleoptera, Curculionidae, Scolytinae, Xyleborini)
Source: Zookeys. 2021 Jun 16;1044:609–720. doi: 10.3897/zookeys.144.62246 (PMC8222199; doi:10.3897/zookeys.144.62246)
Supplement: XML Treatment for Coptoborus vasquez [file zookeys.144.62246-treatment74.xml]

<!DOCTYPE tp:taxon-treatment
  PUBLIC "-//TaxonX//DTD Taxonomic Treatment Publishing DTD v0 20100105//EN" "tax-treatment-NSO.dtd">
<tp:taxon-treatment xmlns:tp="http://www.plazi.org/taxpub"><tp:treatment-meta><kwd-group><label>Taxon classification</label><kwd><named-content xmlns:xlink="http://www.w3.org/1999/xlink" content-type="kingdom">Animalia</named-content></kwd><kwd><named-content xmlns:xlink="http://www.w3.org/1999/xlink" content-type="order">Coleoptera</named-content></kwd><kwd><named-content xmlns:xlink="http://www.w3.org/1999/xlink" content-type="family">Curculionidae</named-content></kwd></kwd-group><mixed-citation publication-type="journal"><person-group><name><surname>Smith</surname><given-names>Sarah M.</given-names></name><name><surname>Cognato</surname><given-names>Anthony I.</given-names></name></person-group><article-title>A revision of the Neotropical genus <italic><tp:taxon-name><tp:taxon-name-part taxon-name-part-type="genus" reg="Coptoborus">Coptoborus</tp:taxon-name-part></tp:taxon-name></italic> Hopkins (<tp:taxon-name><tp:taxon-name-part taxon-name-part-type="order">Coleoptera</tp:taxon-name-part></tp:taxon-name>, <tp:taxon-name><tp:taxon-name-part taxon-name-part-type="family">Curculionidae</tp:taxon-name-part></tp:taxon-name>, <tp:taxon-name><tp:taxon-name-part taxon-name-part-type="subfamily">Scolytinae</tp:taxon-name-part></tp:taxon-name>, <tp:taxon-name><tp:taxon-name-part taxon-name-part-type="tribe">Xyleborini</tp:taxon-name-part></tp:taxon-name>)</article-title><source>Zookeys</source><day>16</day><month>6</month><year>2021</year><volume>1044</volume><fpage>609</fpage><lpage>720</lpage><pub-id pub-id-type="doi">10.3897/zookeys.144.62246</pub-id></mixed-citation></tp:treatment-meta><tp:nomenclature><tp:taxon-name><object-id xmlns:xlink="http://www.w3.org/1999/xlink" content-type="arpha" xlink:type="simple">84B588DE-410C-5CCE-BD88-6F37A97B76CB</object-id>
              <tp:taxon-name-part taxon-name-part-type="genus" reg="Coptoborus">Coptoborus</tp:taxon-name-part>
              <tp:taxon-name-part taxon-name-part-type="species" reg="vasquez">vasquez</tp:taxon-name-part>
              <object-id xmlns:xlink="http://www.w3.org/1999/xlink" content-type="zoobank" xlink:type="simple">http://zoobank.org/31AD601E-8D10-4A03-B2DB-DB2AD2E0A73F</object-id>
            </tp:taxon-name><tp:taxon-status xmlns:xlink="http://www.w3.org/1999/xlink" xlink:type="simple">sp. nov.</tp:taxon-status><xref ref-type="fig" rid="F18">Figure 18G–I, O</xref></tp:nomenclature><tp:treatment-sec sec-type="type material" id="SECID0EKOPM"><title>Type material.</title><p><bold><italic>Holotype</italic>,</bold> female, Panama: Cd. [Ciudad] Panamá, 17-VIII-2002, E2PP (<named-content xmlns:xlink="http://www.w3.org/1999/xlink" content-type="dwc:institutional_code" xlink:type="simple">NMNH</named-content>).</p></tp:treatment-sec><tp:treatment-sec sec-type="diagnosis" id="SECID0E4OPM"><title>Diagnosis.</title><p>2.4 mm (n = 1), 3.0 × as long as wide. This species is distinguished by the elytral apex attenuate and weakly emarginate, declivity feebly sulcate along interstriae 2, declivital interstriae 2 unarmed, interstriae 1 and 3 armed by two large denticles, and declivity densely setose.</p></tp:treatment-sec><tp:treatment-sec sec-type="Similar species" id="SECID0ECPPM"><title>Similar species.</title><p><italic><tp:taxon-name><tp:taxon-name-part taxon-name-part-type="genus" reg="Coptoborus">C.</tp:taxon-name-part> <tp:taxon-name-part taxon-name-part-type="species" reg="furiosa">furiosa</tp:taxon-name-part></tp:taxon-name></italic>, <italic><tp:taxon-name><tp:taxon-name-part taxon-name-part-type="genus" reg="Coptoborus">C.</tp:taxon-name-part> <tp:taxon-name-part taxon-name-part-type="species" reg="inornatus">inornatus</tp:taxon-name-part></tp:taxon-name></italic>, <italic><tp:taxon-name><tp:taxon-name-part taxon-name-part-type="genus" reg="Coptoborus">C.</tp:taxon-name-part> <tp:taxon-name-part taxon-name-part-type="species" reg="janeway">janeway</tp:taxon-name-part></tp:taxon-name></italic>, <italic><tp:taxon-name><tp:taxon-name-part taxon-name-part-type="genus" reg="Coptoborus">C.</tp:taxon-name-part> <tp:taxon-name-part taxon-name-part-type="species" reg="martinezae">martinezae</tp:taxon-name-part></tp:taxon-name></italic>, <italic><tp:taxon-name><tp:taxon-name-part taxon-name-part-type="genus" reg="Coptoborus">C.</tp:taxon-name-part> <tp:taxon-name-part taxon-name-part-type="species" reg="tolimanus">tolimanus</tp:taxon-name-part></tp:taxon-name></italic>.</p></tp:treatment-sec><tp:treatment-sec sec-type="description" id="SECID0E6QPM"><title>Description</title><p><bold>(female). <italic>Holotype</italic></bold> 2.4 mm, 3.0 × as long as wide. Body dark brown, antennae and legs lighter. <bold><italic>Head</italic></bold>: epistoma tuberculate. Frons dull, finely punctate, setose; each puncture bearing a long, erect hair-like seta. Eyes emarginate. Submentum narrow, triangular, deeply impressed. Antennal scape regularly thick, as long as club. Pedicel shorter than funicle. Club circular, flat, type 4; segment 1 corneous, transverse on anterior face, occupying basal ~1/4; segment 2 narrow, corneous; segments 1 and 2 present on posterior face. <bold><italic>Pronotum</italic></bold>: 1.0 × as long as wide. In dorsal view basic and parallel-sided, type 2, sides parallel in basal 2/3, rounded anteriorly, abundantly covered with long hair-like setae; anterior margin without serrations. In lateral view tall, type 2, disc flat, summit pronounced, at midpoint. Anterior slope with densely spaced, broad coarse asperities, becoming lower and more strongly transverse towards summit. Disc reticulate, dull with sparse, minute punctures. Lateral margins obliquely costate. <bold><italic>Elytra</italic></bold>: 2.0 × as long as wide, 2.0 × as long as pronotum. Scutellum minute. Elytra attenuate, parallel-sided in basal 63%, then acutely tapered to apex, apex entire. Disc shagreened, dull; strial punctures small, deep, each bearing a recumbent seta the length of two punctures; interstriae flat, minutely, moderately punctate, unarmed, each puncture bearing a long semi-erect bristle-like seta. Declivity gradual, smooth, shiny, appearing bisulcate, occupying apical 2/5 of elytra; striae not impressed, striae 1 slightly laterally broadened from base to declivital midpoint and then narrowing towards apex, strial punctures larger and shallower than those of disc, each puncture bearing a semi-erect seta as long as four punctures; interstriae impunctate, interstriae 2 feebly sulcate, unarmed; interstriae 1 and 3 feebly each with two large denticles, interstrial setae dense, erect, thick, bristle-like, uniseriate, interstriae 1 with one additional row of shorter erect hair-like setae. Posterolateral margin with interstriae 3 and 9 joining, forming a granulate costa and continuing submarginally to apex. <bold><italic>Legs</italic></bold>: protibiae obliquely triangular, broadest at apical 1/4; apical 1/2 of outer margin with six large, socketed denticles, their length longer than basal width. Meso- and metatibiae flattened; outer margin evenly rounded with eight large, socketed denticles.</p></tp:treatment-sec><tp:treatment-sec sec-type="etymology" id="SECID0EVRPM"><title>Etymology.</title><p>Portrayed by Jenette Goldstein, Private Vasquez is a heroine in the movie ‘Aliens’ (1986). Noun in apposition.</p></tp:treatment-sec><tp:treatment-sec sec-type="distribution" id="SECID0E1RPM"><title>Distribution.</title><p>Panama (Panamá).</p></tp:treatment-sec><tp:treatment-sec sec-type="biology" id="SECID0E6RPM"><title>Biology.</title><p>Unknown.</p></tp:treatment-sec><tp:treatment-sec><!--Section generated to contain objects referenced in tp:taxon-treatment.--><fig id="F18" position="float" orientation="portrait"><object-id xmlns:xlink="http://www.w3.org/1999/xlink" content-type="doi" xlink:type="simple">10.3897/zookeys.144.62246.figure18</object-id><object-id xmlns:xlink="http://www.w3.org/1999/xlink" content-type="arpha" xlink:type="simple">F9EE7C29-42C0-59D4-B3D7-4964E8E6BE9B</object-id><label>Figure 18.</label><caption><p>Dorsal, lateral, frontal and declivital view of <italic><tp:taxon-name><tp:taxon-name-part taxon-name-part-type="genus" reg="Coptoborus">Coptoborus</tp:taxon-name-part> <tp:taxon-name-part taxon-name-part-type="species" reg="tristiculus">tristiculus</tp:taxon-name-part></tp:taxon-name></italic> 2.2–2.3 mm (<bold>A–C, M</bold>), <italic><tp:taxon-name><tp:taxon-name-part taxon-name-part-type="genus" reg="Coptoborus">C.</tp:taxon-name-part> <tp:taxon-name-part taxon-name-part-type="species" reg="uhura">uhura</tp:taxon-name-part></tp:taxon-name></italic> holotype, 2.0 mm (<bold>D–F, N</bold>), <italic><tp:taxon-name><tp:taxon-name-part taxon-name-part-type="genus" reg="Coptoborus">C.</tp:taxon-name-part> <tp:taxon-name-part taxon-name-part-type="species" reg="vasquez">vasquez</tp:taxon-name-part></tp:taxon-name></italic> holotype, 2.4 mm (<bold>G–I, O</bold>), <italic><tp:taxon-name><tp:taxon-name-part taxon-name-part-type="genus" reg="Coptoborus">C.</tp:taxon-name-part> <tp:taxon-name-part taxon-name-part-type="species" reg="vespatorius">vespatorius</tp:taxon-name-part></tp:taxon-name></italic>, 2.55–2.8 mm (<bold>J–L, P</bold>). All photographs by SMS.</p></caption><graphic xmlns:xlink="http://www.w3.org/1999/xlink" xlink:href="zookeys-1044-609-g018.jpg" position="float" orientation="portrait" xlink:type="simple" id="oo_555853.jpg"><uri content-type="original_file" xlink:type="simple">https://binary.pensoft.net/fig/555853</uri></graphic></fig></tp:treatment-sec></tp:taxon-treatment>
