# Supplementary material for: A revision of the Neotropical genus Coptoborus Hopkins (Coleoptera, Curculionidae, Scolytinae, Xyleborini)
Source: Zookeys. 2021 Jun 16;1044:609–720. doi: 10.3897/zookeys.144.62246 (PMC8222199; doi:10.3897/zookeys.144.62246)
Supplement: XML Treatment for Coptoborus vespatorius [file zookeys.144.62246-treatment75.xml]

<!DOCTYPE tp:taxon-treatment
  PUBLIC "-//TaxonX//DTD Taxonomic Treatment Publishing DTD v0 20100105//EN" "tax-treatment-NSO.dtd">
<tp:taxon-treatment xmlns:tp="http://www.plazi.org/taxpub"><tp:treatment-meta><kwd-group><label>Taxon classification</label><kwd><named-content xmlns:xlink="http://www.w3.org/1999/xlink" content-type="kingdom">Animalia</named-content></kwd><kwd><named-content xmlns:xlink="http://www.w3.org/1999/xlink" content-type="order">Coleoptera</named-content></kwd><kwd><named-content xmlns:xlink="http://www.w3.org/1999/xlink" content-type="family">Curculionidae</named-content></kwd></kwd-group><mixed-citation publication-type="journal"><person-group><name><surname>Smith</surname><given-names>Sarah M.</given-names></name><name><surname>Cognato</surname><given-names>Anthony I.</given-names></name></person-group><article-title>A revision of the Neotropical genus <italic><tp:taxon-name><tp:taxon-name-part taxon-name-part-type="genus" reg="Coptoborus">Coptoborus</tp:taxon-name-part></tp:taxon-name></italic> Hopkins (<tp:taxon-name><tp:taxon-name-part taxon-name-part-type="order">Coleoptera</tp:taxon-name-part></tp:taxon-name>, <tp:taxon-name><tp:taxon-name-part taxon-name-part-type="family">Curculionidae</tp:taxon-name-part></tp:taxon-name>, <tp:taxon-name><tp:taxon-name-part taxon-name-part-type="subfamily">Scolytinae</tp:taxon-name-part></tp:taxon-name>, <tp:taxon-name><tp:taxon-name-part taxon-name-part-type="tribe">Xyleborini</tp:taxon-name-part></tp:taxon-name>)</article-title><source>Zookeys</source><day>16</day><month>6</month><year>2021</year><volume>1044</volume><fpage>609</fpage><lpage>720</lpage><pub-id pub-id-type="doi">10.3897/zookeys.144.62246</pub-id></mixed-citation></tp:treatment-meta><tp:nomenclature><tp:taxon-name><object-id xmlns:xlink="http://www.w3.org/1999/xlink" content-type="arpha" xlink:type="simple">65F98E90-44C5-5006-8BB3-471635B6C54E</object-id>
              <tp:taxon-name-part taxon-name-part-type="genus" reg="Coptoborus">Coptoborus</tp:taxon-name-part>
              <tp:taxon-name-part taxon-name-part-type="species" reg="vespatorius">vespatorius</tp:taxon-name-part>
            </tp:taxon-name><tp:taxon-authority>(Schedl, 1931)</tp:taxon-authority><xref ref-type="fig" rid="F18">Figure 18J–L, P</xref><tp:nomenclature-citation-list><tp:nomenclature-citation><tp:taxon-name>
                  <tp:taxon-name-part taxon-name-part-type="genus" reg="Xyleborus">Xyleborus</tp:taxon-name-part> <tp:taxon-name-part taxon-name-part-type="species" reg="emarginatus">emarginatus</tp:taxon-name-part></tp:taxon-name><comment>Hopkins, 1915: 53. Preoccupied by <xref ref-type="bibr" rid="B31">Eichhoff 1878</xref>.</comment></tp:nomenclature-citation><tp:nomenclature-citation><tp:taxon-name>
                  <tp:taxon-name-part taxon-name-part-type="genus" reg="Xyleborus">Xyleborus</tp:taxon-name-part> <tp:taxon-name-part taxon-name-part-type="species" reg="vespatorius">vespatorius</tp:taxon-name-part></tp:taxon-name><comment>Schedl, 1931: 342 (new name for <tp:taxon-name><tp:taxon-name-part taxon-name-part-type="genus" reg="Xyleborus">X.</tp:taxon-name-part> <tp:taxon-name-part taxon-name-part-type="species" reg="emarginatus">emarginatus</tp:taxon-name-part></tp:taxon-name> Hopkins nec <xref ref-type="bibr" rid="B31">Eichhoff 1878</xref>).</comment></tp:nomenclature-citation><tp:nomenclature-citation><tp:taxon-name>
                  <tp:taxon-name-part taxon-name-part-type="genus" reg="Coptoborus">Coptoborus</tp:taxon-name-part> <tp:taxon-name-part taxon-name-part-type="species" reg="vespatorius">vespatorius</tp:taxon-name-part></tp:taxon-name><comment>(Schedl): <xref ref-type="bibr" rid="B92">Wood and Bright 1992</xref>: 665.</comment></tp:nomenclature-citation><tp:nomenclature-citation><tp:taxon-name>
                  <tp:taxon-name-part taxon-name-part-type="genus" reg="Xyleborus">Xyleborus</tp:taxon-name-part> <tp:taxon-name-part taxon-name-part-type="species" reg="corniculatus">corniculatus</tp:taxon-name-part></tp:taxon-name><comment>Schedl, 1948: 275. Synonymy: <xref ref-type="bibr" rid="B82">Wood 1972</xref>: 200.</comment></tp:nomenclature-citation><tp:nomenclature-citation><tp:taxon-name>
                  <tp:taxon-name-part taxon-name-part-type="genus" reg="Xyleborus">Xyleborus</tp:taxon-name-part> <tp:taxon-name-part taxon-name-part-type="species" reg="corniculatulus">corniculatulus</tp:taxon-name-part></tp:taxon-name><comment>Schedl, 1948: 275. Synonymy: <xref ref-type="bibr" rid="B82">Wood 1972</xref>: 200.</comment></tp:nomenclature-citation></tp:nomenclature-citation-list></tp:nomenclature><tp:treatment-sec sec-type="type material" id="SECID0EMWPM"><title>Type material.</title><p><bold><italic>Holotype</italic></bold><italic><tp:taxon-name><tp:taxon-name-part taxon-name-part-type="genus" reg="Xyleborus">Xyleborus</tp:taxon-name-part> <tp:taxon-name-part taxon-name-part-type="species" reg="emarginatus">emarginatus</tp:taxon-name-part></tp:taxon-name></italic> (<named-content xmlns:xlink="http://www.w3.org/1999/xlink" content-type="dwc:institutional_code" xlink:type="simple">NMNH</named-content>), examined. <bold><italic>Holotype</italic></bold><italic><tp:taxon-name><tp:taxon-name-part taxon-name-part-type="genus" reg="Xyleborus">Xyleborus</tp:taxon-name-part> <tp:taxon-name-part taxon-name-part-type="species" reg="corniculatus">corniculatus</tp:taxon-name-part></tp:taxon-name></italic> (<named-content xmlns:xlink="http://www.w3.org/1999/xlink" content-type="dwc:institutional_code" xlink:type="simple">NHMW</named-content>), examined. <bold><italic>Holotype</italic></bold><italic><tp:taxon-name><tp:taxon-name-part taxon-name-part-type="genus" reg="Xyleborus">Xyleborus</tp:taxon-name-part> <tp:taxon-name-part taxon-name-part-type="species" reg="corniculatulus">corniculatulus</tp:taxon-name-part></tp:taxon-name></italic> (<named-content xmlns:xlink="http://www.w3.org/1999/xlink" content-type="dwc:institutional_code" xlink:type="simple">NHMW</named-content>), examined.</p></tp:treatment-sec><tp:treatment-sec sec-type="New records" id="SECID0EWYPM"><title>New records.</title><p>Ecuador: Los Ríos, Canton La Clementina, Samama Nature Reserve, <named-content xmlns:xlink="http://www.w3.org/1999/xlink" content-type="dwc:verbatimCoordinates" xlink:type="simple"><named-content content-type="geo-json" specific-use="{&#34;type&#34;:&#34;Point&#34;,&#34;coordinates&#34;:[-79.331117,-1.647533]}" id="NCID0E6YPM" xlink:type="simple">01°38.852'S, 79°19.867'W</named-content></named-content>, 381–430 m, 13–15.V.2015, Cognato, Smith, Osborn, Martinez et al., EC13, ex 4 cm dia. hanging liana (<named-content xmlns:xlink="http://www.w3.org/1999/xlink" content-type="dwc:institutional_code" xlink:type="simple">MSUC</named-content>, 7; <named-content xmlns:xlink="http://www.w3.org/1999/xlink" content-type="dwc:institutional_code" xlink:type="simple">PUCE</named-content>, 3). Napo Prov. [= Orellana Prov.], Res[erva]. Ethnica Waorani, 1 km S. Okone Gare Camp, Trans[ect]. Ent[omology]., <named-content xmlns:xlink="http://www.w3.org/1999/xlink" content-type="dwc:verbatimCoordinates" xlink:type="simple"><named-content content-type="geo-json" specific-use="{&#34;type&#34;:&#34;Point&#34;,&#34;coordinates&#34;:[-76.433333,-0.652778]}" id="NCID0EXZPM" xlink:type="simple">00°39'10"S, 076°26'W</named-content></named-content>, 220 m, January 1996, T.L. Erwin et al. collectors, insecticidal fogging, terra firme forest, trans[ect] 5, sta[tion] 4, Erwin lot #1444 (<named-content xmlns:xlink="http://www.w3.org/1999/xlink" content-type="dwc:institutional_code" xlink:type="simple">ICB</named-content>, 1); as previous except: P.N. Yasuní, <named-content xmlns:xlink="http://www.w3.org/1999/xlink" content-type="dwc:verbatimCoordinates" xlink:type="simple"><named-content content-type="geo-json" specific-use="{&#34;type&#34;:&#34;Point&#34;,&#34;coordinates&#34;:[-76.355278,-0.675556]}" id="NCID0EH1PM" xlink:type="simple">00°40'32"S, 76°21'19W</named-content></named-content>, 250 m, 19 Feb 2005, I. Rodríguez (<named-content xmlns:xlink="http://www.w3.org/1999/xlink" content-type="dwc:institutional_code" xlink:type="simple">PUCE</named-content>, 1); as previous except: Tiputini Biodiversity Station, <named-content xmlns:xlink="http://www.w3.org/1999/xlink" content-type="dwc:verbatimCoordinates" xlink:type="simple"><named-content content-type="geo-json" specific-use="{&#34;type&#34;:&#34;Point&#34;,&#34;coordinates&#34;:[-76.144167,-0.631944]}" id="NCID0EX1PM" xlink:type="simple">00°37'55"S, 076°08'39"W</named-content></named-content>, 220–250 m, June 1998, T.L. Erwin et al. collectors, insecticidal fogging, terra firme forest, trans[ect] 3, sta[tion] 9, Erwin lot #1828 (<named-content xmlns:xlink="http://www.w3.org/1999/xlink" content-type="dwc:institutional_code" xlink:type="simple">ICB</named-content>, 1). Pichincha, Quito, Parque Metropolitano, <named-content xmlns:xlink="http://www.w3.org/1999/xlink" content-type="dwc:verbatimCoordinates" xlink:type="simple"><named-content content-type="geo-json" specific-use="{&#34;type&#34;:&#34;Point&#34;,&#34;coordinates&#34;:[-78.493889,-0.189444]}" id="NCID0EH2PM" xlink:type="simple">00°11'22"S, 78°29'38"W</named-content></named-content>, 2810 m, 15 Apr 2006, A. Argot (<named-content xmlns:xlink="http://www.w3.org/1999/xlink" content-type="dwc:institutional_code" xlink:type="simple">PUCE</named-content>, 1). French Guiana: Crique Alma Maripasoula, <named-content xmlns:xlink="http://www.w3.org/1999/xlink" content-type="dwc:verbatimCoordinates" xlink:type="simple"><named-content content-type="geo-json" specific-use="{&#34;type&#34;:&#34;Point&#34;,&#34;coordinates&#34;:[-54.450053,2.234019]}" id="NCID0EX2PM" xlink:type="simple">2°14'2.47"N, 54°27'0.19W</named-content></named-content>, 12–20-VIII-2015, FIT with pink LED, E Poirier, P-H Dalens, F. Robin, Expedition “Our Planet Reviewed” Mitarka French Guiana 2015, <named-content xmlns:xlink="http://www.w3.org/1999/xlink" content-type="dwc:institutional_code" xlink:type="simple">MNHN</named-content>/PNI &amp; SEAG APA 973-1 (<named-content xmlns:xlink="http://www.w3.org/1999/xlink" content-type="dwc:institutional_code" xlink:type="simple">MSUC</named-content>, 1). Guyana: Iwokrama Forest, Turtle Mountain, <named-content xmlns:xlink="http://www.w3.org/1999/xlink" content-type="dwc:verbatimCoordinates" xlink:type="simple"><named-content content-type="geo-json" specific-use="{&#34;type&#34;:&#34;Point&#34;,&#34;coordinates&#34;:[-58.713833,4.734683]}" id="NCID0EP3PM" xlink:type="simple">4°44.081'N, 58°42.830'W</named-content></named-content>, 4–9.iii.2007, Cognato, Hulcr, Smith, Dole, McCall, GUY 39 (<named-content xmlns:xlink="http://www.w3.org/1999/xlink" content-type="dwc:institutional_code" xlink:type="simple">MSUC</named-content>, 9).</p></tp:treatment-sec><tp:treatment-sec sec-type="diagnosis" id="SECID0E33PM"><title>Diagnosis.</title><p>2.55–2.8 mm (mean = 2.67 mm; n = 5), 3.19–3.50 × as long as wide. This species is distinguished by the elytra attenuate, apex emarginate, elytra deeply excavated between interstriae 3, excavated area unarmed and anterior margin of pronotum without serrations.</p></tp:treatment-sec><tp:treatment-sec sec-type="Similar species" id="SECID0EB4PM"><title>Similar species.</title><p><italic><tp:taxon-name><tp:taxon-name-part taxon-name-part-type="genus" reg="Coptoborus">C.</tp:taxon-name-part> <tp:taxon-name-part taxon-name-part-type="species" reg="obtusicornis">obtusicornis</tp:taxon-name-part></tp:taxon-name></italic>.</p></tp:treatment-sec><tp:treatment-sec sec-type="distribution" id="SECID0ES4PM"><title>Distribution.</title><p>Argentina (Misiones), Brazil (Bahia, Espírito Santo, São Paulo), Colombia (Valle de Cauca), Costa Rica (Cartago, Limón), Ecuador* (Los Ríos, Orellana, Pichincha), French Guiana*, Grenada, Guyana*, Mexico (Oaxaca, Veracruz), Peru (Loreto, Madre de Dios), Saint Lucia, Venezuela (Aragua, Miranda).</p></tp:treatment-sec><tp:treatment-sec sec-type="biology" id="SECID0EX4PM"><title>Biology.</title><p>This species has been recorded from <italic><tp:taxon-name><tp:taxon-name-part taxon-name-part-type="genus" reg="Magifera">Magifera</tp:taxon-name-part> <tp:taxon-name-part taxon-name-part-type="species" reg="indica">indica</tp:taxon-name-part></tp:taxon-name></italic> (<tp:taxon-name><tp:taxon-name-part taxon-name-part-type="family">Anacardiaceae</tp:taxon-name-part></tp:taxon-name>), <italic><tp:taxon-name><tp:taxon-name-part taxon-name-part-type="genus" reg="Hevea">Hevea</tp:taxon-name-part> <tp:taxon-name-part taxon-name-part-type="species" reg="brasiliensis">brasiliensis</tp:taxon-name-part></tp:taxon-name></italic> (<tp:taxon-name><tp:taxon-name-part taxon-name-part-type="family">Euphorbiaceae</tp:taxon-name-part></tp:taxon-name>), <italic><tp:taxon-name><tp:taxon-name-part taxon-name-part-type="genus" reg="Inga">Inga</tp:taxon-name-part></tp:taxon-name></italic> (<tp:taxon-name><tp:taxon-name-part taxon-name-part-type="family">Fabaceae</tp:taxon-name-part></tp:taxon-name>), <italic><tp:taxon-name><tp:taxon-name-part taxon-name-part-type="genus" reg="Theobroma">Theobroma</tp:taxon-name-part> <tp:taxon-name-part taxon-name-part-type="species" reg="cacao">cacao</tp:taxon-name-part></tp:taxon-name></italic> (<tp:taxon-name><tp:taxon-name-part taxon-name-part-type="family">Malvaceae</tp:taxon-name-part></tp:taxon-name>), and <italic><tp:taxon-name><tp:taxon-name-part taxon-name-part-type="genus" reg="Cestrum">Cestrum</tp:taxon-name-part></tp:taxon-name></italic> (<tp:taxon-name><tp:taxon-name-part taxon-name-part-type="family">Solanaceae</tp:taxon-name-part></tp:taxon-name>) (<xref ref-type="bibr" rid="B92">Wood and Bright 1992</xref>; <xref ref-type="bibr" rid="B12">Bright and Skidmore 1997</xref>; <xref ref-type="bibr" rid="B91">Wood 2007</xref>). <xref ref-type="bibr" rid="B88">Wood (1982)</xref> reported collecting specimens from dying and recently cut limbs and boles 10–30 cm in diameter and that the gallery comprised a simple entrance tunnel that was expanded by the brood into a small tabular cavity that followed the grain of the wood. The species has also been recorded from a cut hanging liana 4 cm in diameter and by canopy fogging.</p></tp:treatment-sec><tp:treatment-sec><!--Section generated to contain objects referenced in tp:taxon-treatment.--><fig id="F18" position="float" orientation="portrait"><object-id xmlns:xlink="http://www.w3.org/1999/xlink" content-type="doi" xlink:type="simple">10.3897/zookeys.144.62246.figure18</object-id><object-id xmlns:xlink="http://www.w3.org/1999/xlink" content-type="arpha" xlink:type="simple">F9EE7C29-42C0-59D4-B3D7-4964E8E6BE9B</object-id><label>Figure 18.</label><caption><p>Dorsal, lateral, frontal and declivital view of <italic><tp:taxon-name><tp:taxon-name-part taxon-name-part-type="genus" reg="Coptoborus">Coptoborus</tp:taxon-name-part> <tp:taxon-name-part taxon-name-part-type="species" reg="tristiculus">tristiculus</tp:taxon-name-part></tp:taxon-name></italic> 2.2–2.3 mm (<bold>A–C, M</bold>), <italic><tp:taxon-name><tp:taxon-name-part taxon-name-part-type="genus" reg="Coptoborus">C.</tp:taxon-name-part> <tp:taxon-name-part taxon-name-part-type="species" reg="uhura">uhura</tp:taxon-name-part></tp:taxon-name></italic> holotype, 2.0 mm (<bold>D–F, N</bold>), <italic><tp:taxon-name><tp:taxon-name-part taxon-name-part-type="genus" reg="Coptoborus">C.</tp:taxon-name-part> <tp:taxon-name-part taxon-name-part-type="species" reg="vasquez">vasquez</tp:taxon-name-part></tp:taxon-name></italic> holotype, 2.4 mm (<bold>G–I, O</bold>), <italic><tp:taxon-name><tp:taxon-name-part taxon-name-part-type="genus" reg="Coptoborus">C.</tp:taxon-name-part> <tp:taxon-name-part taxon-name-part-type="species" reg="vespatorius">vespatorius</tp:taxon-name-part></tp:taxon-name></italic>, 2.55–2.8 mm (<bold>J–L, P</bold>). All photographs by SMS.</p></caption><graphic xmlns:xlink="http://www.w3.org/1999/xlink" xlink:href="zookeys-1044-609-g018.jpg" position="float" orientation="portrait" xlink:type="simple" id="oo_555853.jpg"><uri content-type="original_file" xlink:type="simple">https://binary.pensoft.net/fig/555853</uri></graphic></fig></tp:treatment-sec><ref-list><ref id="B31"><mixed-citation xmlns:xlink="http://www.w3.org/1999/xlink" xlink:type="simple"><person-group><name name-style="western"><surname>Eichhoff</surname><given-names>WJ</given-names></name></person-group> (<year>1878</year>) Ratio, descriptio, emendatio eorum Tomicinorum qui sunt in Dr medic. Chapuisii et autoris ipsius collectionibus et quos praeterea recognovit scriptor. Mémoires de la Société Royale des Sciences de Liège, Série 2e, 8: 1–531. [pls. I–V]</mixed-citation></ref><ref id="B92"><mixed-citation xmlns:xlink="http://www.w3.org/1999/xlink" xlink:type="simple"><person-group><name name-style="western"><surname>Wood</surname><given-names>SL</given-names></name><name name-style="western"><surname>Bright</surname><given-names>DE</given-names></name></person-group> (<year>1992</year>) <article-title>A catalog of <tp:taxon-name><tp:taxon-name-part taxon-name-part-type="family">Scolytidae</tp:taxon-name-part></tp:taxon-name> and <tp:taxon-name><tp:taxon-name-part taxon-name-part-type="family">Platypodidae</tp:taxon-name-part></tp:taxon-name> (<tp:taxon-name><tp:taxon-name-part taxon-name-part-type="order">Coleoptera</tp:taxon-name-part></tp:taxon-name>), part 2: Taxonomic index.</article-title><source>The Great Basin Naturalist Memoirs</source><volume>13</volume>: <fpage>1</fpage>–<lpage>1553</lpage>.</mixed-citation></ref><ref id="B82"><mixed-citation xmlns:xlink="http://www.w3.org/1999/xlink" xlink:type="simple"><person-group><name name-style="western"><surname>Wood</surname><given-names>SL</given-names></name></person-group> (<year>1972</year>) <article-title>New synonymy in American bark beetles (<tp:taxon-name><tp:taxon-name-part taxon-name-part-type="family">Scolytidae</tp:taxon-name-part></tp:taxon-name>: <tp:taxon-name><tp:taxon-name-part taxon-name-part-type="order">Coleoptera</tp:taxon-name-part></tp:taxon-name>), Part II.</article-title><source>Great Basin Naturalist</source><volume>32</volume>: <fpage>190</fpage>–<lpage>201</lpage>. <ext-link xlink:type="simple" ext-link-type="doi" xlink:href="10.5962/bhl.part.25774">https://doi.org/10.5962/bhl.part.25774</ext-link></mixed-citation></ref><ref id="B12"><mixed-citation xmlns:xlink="http://www.w3.org/1999/xlink" xlink:type="simple"><person-group><name name-style="western"><surname>Bright</surname><given-names>DE</given-names></name><name name-style="western"><surname>Skidmore</surname><given-names>RE</given-names></name></person-group> (<year>1997</year>) <source>A Catalog of <tp:taxon-name><tp:taxon-name-part taxon-name-part-type="family">Scolytidae</tp:taxon-name-part></tp:taxon-name> and <tp:taxon-name><tp:taxon-name-part taxon-name-part-type="family">Platypodidae</tp:taxon-name-part></tp:taxon-name> (<tp:taxon-name><tp:taxon-name-part taxon-name-part-type="order">Coleoptera</tp:taxon-name-part></tp:taxon-name>), Supplement 1 (1990–1994).</source><publisher-name>NRC Research Press</publisher-name>, <publisher-loc>Ottawa</publisher-loc>, <size units="page">368 pp</size>.</mixed-citation></ref><ref id="B91"><mixed-citation xmlns:xlink="http://www.w3.org/1999/xlink" xlink:type="simple"><person-group><name name-style="western"><surname>Wood</surname><given-names>SL</given-names></name></person-group> (<year>2007</year>) <source>Bark and ambrosia beetles of South America (<tp:taxon-name><tp:taxon-name-part taxon-name-part-type="order">Coleoptera</tp:taxon-name-part></tp:taxon-name>: <tp:taxon-name><tp:taxon-name-part taxon-name-part-type="family">Scolytidae</tp:taxon-name-part></tp:taxon-name>).</source><publisher-name>Brigham Young University</publisher-name>, <publisher-loc>M.L. Bean Life Science Museum; Provo</publisher-loc>, <size units="page">900 pp</size>. [+ 230 pls]</mixed-citation></ref><ref id="B88"><mixed-citation xmlns:xlink="http://www.w3.org/1999/xlink" xlink:type="simple"><person-group><name name-style="western"><surname>Wood</surname><given-names>SL</given-names></name></person-group> (<year>1982</year>) <article-title>The bark and ambrosia beetles of North and Central America (<tp:taxon-name><tp:taxon-name-part taxon-name-part-type="order">Coleoptera</tp:taxon-name-part></tp:taxon-name>: <tp:taxon-name><tp:taxon-name-part taxon-name-part-type="family">Scolytidae</tp:taxon-name-part></tp:taxon-name>), a taxonomic monograph.</article-title><source>Great Basin Naturalist Memoirs</source><volume>8</volume>: <fpage>1</fpage>–<lpage>1359</lpage>.</mixed-citation></ref></ref-list></tp:taxon-treatment>
