# Supplementary material for: A revision of the Neotropical genus Coptoborus Hopkins (Coleoptera, Curculionidae, Scolytinae, Xyleborini)
Source: Zookeys. 2021 Jun 16;1044:609–720. doi: 10.3897/zookeys.144.62246 (PMC8222199; doi:10.3897/zookeys.144.62246)
Supplement: XML Treatment for Coptoborus yar [file zookeys.144.62246-treatment78.xml]

<!DOCTYPE tp:taxon-treatment
  PUBLIC "-//TaxonX//DTD Taxonomic Treatment Publishing DTD v0 20100105//EN" "tax-treatment-NSO.dtd">
<tp:taxon-treatment xmlns:tp="http://www.plazi.org/taxpub"><tp:treatment-meta><kwd-group><label>Taxon classification</label><kwd><named-content xmlns:xlink="http://www.w3.org/1999/xlink" content-type="kingdom">Animalia</named-content></kwd><kwd><named-content xmlns:xlink="http://www.w3.org/1999/xlink" content-type="order">Coleoptera</named-content></kwd><kwd><named-content xmlns:xlink="http://www.w3.org/1999/xlink" content-type="family">Curculionidae</named-content></kwd></kwd-group><mixed-citation publication-type="journal"><person-group><name><surname>Smith</surname><given-names>Sarah M.</given-names></name><name><surname>Cognato</surname><given-names>Anthony I.</given-names></name></person-group><article-title>A revision of the Neotropical genus <italic><tp:taxon-name><tp:taxon-name-part taxon-name-part-type="genus" reg="Coptoborus">Coptoborus</tp:taxon-name-part></tp:taxon-name></italic> Hopkins (<tp:taxon-name><tp:taxon-name-part taxon-name-part-type="order">Coleoptera</tp:taxon-name-part></tp:taxon-name>, <tp:taxon-name><tp:taxon-name-part taxon-name-part-type="family">Curculionidae</tp:taxon-name-part></tp:taxon-name>, <tp:taxon-name><tp:taxon-name-part taxon-name-part-type="subfamily">Scolytinae</tp:taxon-name-part></tp:taxon-name>, <tp:taxon-name><tp:taxon-name-part taxon-name-part-type="tribe">Xyleborini</tp:taxon-name-part></tp:taxon-name>)</article-title><source>Zookeys</source><day>16</day><month>6</month><year>2021</year><volume>1044</volume><fpage>609</fpage><lpage>720</lpage><pub-id pub-id-type="doi">10.3897/zookeys.144.62246</pub-id></mixed-citation></tp:treatment-meta><tp:nomenclature><tp:taxon-name><object-id xmlns:xlink="http://www.w3.org/1999/xlink" content-type="arpha" xlink:type="simple">8B4E565D-41E3-576C-A481-41B23574D452</object-id>
              <tp:taxon-name-part taxon-name-part-type="genus" reg="Coptoborus">Coptoborus</tp:taxon-name-part>
              <tp:taxon-name-part taxon-name-part-type="species" reg="yar">yar</tp:taxon-name-part>
              <object-id xmlns:xlink="http://www.w3.org/1999/xlink" content-type="zoobank" xlink:type="simple">http://zoobank.org/744A214D-D468-42CA-B8AF-80DEBA8D6F44</object-id>
            </tp:taxon-name><tp:taxon-status xmlns:xlink="http://www.w3.org/1999/xlink" xlink:type="simple">sp. nov.</tp:taxon-status><xref ref-type="fig" rid="F19">Figure 19G–I, L</xref></tp:nomenclature><tp:treatment-sec sec-type="type material" id="SECID0E23AO"><title>Type material.</title><p><bold><italic>Holotype</italic>,</bold> female, Ecuador: Fco. Orellana, P.N. Yasuní, <named-content xmlns:xlink="http://www.w3.org/1999/xlink" content-type="dwc:verbatimCoordinates" xlink:type="simple"><named-content content-type="geo-json" specific-use="{&#34;type&#34;:&#34;Point&#34;,&#34;coordinates&#34;:[-76.355278,-0.675556]}" id="NCID0EJ4AO" xlink:type="simple">00°40'32"S, 76°21'19"W</named-content></named-content>, 250 m, 19.ii.2005, I. Rodríguez (<named-content xmlns:xlink="http://www.w3.org/1999/xlink" content-type="dwc:institutional_code" xlink:type="simple">PUCE</named-content>). <bold><italic>Paratype</italic></bold>, female, as holotype except: Tiputini Biodiversity Station, <named-content xmlns:xlink="http://www.w3.org/1999/xlink" content-type="dwc:verbatimCoordinates" xlink:type="simple"><named-content content-type="geo-json" specific-use="{&#34;type&#34;:&#34;Point&#34;,&#34;coordinates&#34;:[-76.149417,-0.636483]}" id="NCID0E34AO" xlink:type="simple">00°38.189'S, 76°08.965'W</named-content></named-content>, 223 m, 3–9.VI.2011, S.M. Smith (<named-content xmlns:xlink="http://www.w3.org/1999/xlink" content-type="dwc:institutional_code" xlink:type="simple">MSUC</named-content>, 1).</p></tp:treatment-sec><tp:treatment-sec sec-type="diagnosis" id="SECID0EJ5AO"><title>Diagnosis.</title><p>2.8–2.9 mm (mean = 2.85 mm; n = 2), 2.8–2.9 × as long as wide. This species is distinguished by the elytral apex strongly acuminate, declivital interstriae 2 granulate near apex, declivity rounded, with a very short carina on posterolateral margin extending from apex to interstriae 2, and elytral discal interstriae 2 with two rows of confused punctures.</p></tp:treatment-sec><tp:treatment-sec sec-type="Similar species" id="SECID0EO5AO"><title>Similar species.</title><p><italic><tp:taxon-name><tp:taxon-name-part taxon-name-part-type="genus" reg="Coptoborus">C.</tp:taxon-name-part> <tp:taxon-name-part taxon-name-part-type="species" reg="attenuatus">attenuatus</tp:taxon-name-part></tp:taxon-name></italic>, <italic><tp:taxon-name><tp:taxon-name-part taxon-name-part-type="genus" reg="Coptoborus">C.</tp:taxon-name-part> <tp:taxon-name-part taxon-name-part-type="species" reg="bellus">bellus</tp:taxon-name-part></tp:taxon-name></italic>, <italic><tp:taxon-name><tp:taxon-name-part taxon-name-part-type="genus" reg="Coptoborus">C.</tp:taxon-name-part> <tp:taxon-name-part taxon-name-part-type="species" reg="katniss">katniss</tp:taxon-name-part></tp:taxon-name></italic>, <italic><tp:taxon-name><tp:taxon-name-part taxon-name-part-type="genus" reg="Coptoborus">C.</tp:taxon-name-part> <tp:taxon-name-part taxon-name-part-type="species" reg="sagitticauda">sagitticauda</tp:taxon-name-part></tp:taxon-name></italic>, <italic><tp:taxon-name><tp:taxon-name-part taxon-name-part-type="genus" reg="Coptoborus">C.</tp:taxon-name-part> <tp:taxon-name-part taxon-name-part-type="species" reg="sarahconnor">sarahconnor</tp:taxon-name-part></tp:taxon-name></italic>, <italic><tp:taxon-name><tp:taxon-name-part taxon-name-part-type="genus" reg="Coptoborus">C.</tp:taxon-name-part> <tp:taxon-name-part taxon-name-part-type="species" reg="sicula">sicula</tp:taxon-name-part></tp:taxon-name></italic>.</p></tp:treatment-sec><tp:treatment-sec sec-type="description" id="SECID0EWABO"><title>Description</title><p><bold>(female).</bold> 2.8–2.9 mm (mean = 2.85 mm; n = 2), 2.8–2.9 × as long as wide (<bold><italic>holotype</italic></bold> 2.8 mm, 2.8 × as long as wide). Body, antennae and legs light brown. <bold>Head</bold>: epistoma tuberculate. Frons dull, finely punctate, setose; each puncture bearing a long, erect hair-like seta. Eyes narrowly and moderately emarginate. Submentum large, triangular, deeply impressed. Antennal scape regularly thick, shorter than club. Pedicel shorter than funicle. Club longer than wide, flat, type 4; segment 1 corneous, transverse on anterior face, occupying basal ~1/4; segment 2 narrow, subconvex, corneous; segments 1 and 2 present on posterior face. <bold>Pronotum</bold>: 1.0–1.2 × as long as wide. In dorsal view long and rounded frontally, type 7, sides parallel in basal 3/4, rounded anteriorly, abundantly covered with long hair-like setae; anterior margin with/out serrations. In lateral view elongate, disc longer than anterior slope, type 7, summit prominent, on anterior 3/5. Anterior slope with densely spaced, broad fine asperities, becoming lower and more strongly transverse towards summit. Disc strongly shiny with sparse, minute punctures, some longer hair-like setae at margins. Lateral margins obliquely costate. <bold>Elytra</bold>: 1.8 × as long as wide, 1.8 × as long as pronotum. Scutellum minute. Elytra attenuate, parallel-sided in basal 2/3, then acutely narrowed to acuminate apex. Disc smooth, shiny; strial punctures large, shallow, glabrous; interstriae flat, minutely, densely punctate, unarmed, interstriae 2 with two rows of confused punctures, each puncture bearing a long semi-recumbent seta. Declivity gradually rounded, occupying ~2/5 of elytra, smooth, shiny, declivital face strongly convex; striae not impressed, strial punctures larger, deeper than those of disc, each puncture bearing a semi-recumbent seta as long as two punctures; interstriae flat, minutely granulate, granules becoming denser towards apex, interstriae 1–7 each with a row of moderately long thick erect setae, as long as the width of interstriae 1; interstriae 1 with an additional row of slightly shorter erect hair-like setae. Posterolateral margin with a very short carina extending from apex to interstriae 2. <bold>Legs</bold>: protibiae obliquely triangular, broadest at apical 1/4; apical 1/2 of outer margin with six large, socketed denticles, their length longer than basal width. Meso- and metatibiae flattened; outer margin evenly rounded with nine and ten large, socketed denticles, respectively.</p></tp:treatment-sec><tp:treatment-sec sec-type="etymology" id="SECID0EJBBO"><title>Etymology.</title><p>Portrayed by Denise Crosby, Tasha Yar is a heroine in the first season of ‘Star Trek: The Next Generation’ (1987). Noun in apposition.</p></tp:treatment-sec><tp:treatment-sec sec-type="distribution" id="SECID0EOBBO"><title>Distribution.</title><p>Ecuador (Orellana).</p></tp:treatment-sec><tp:treatment-sec sec-type="biology" id="SECID0ETBBO"><title>Biology.</title><p>Unknown.</p></tp:treatment-sec><tp:treatment-sec><!--Section generated to contain objects referenced in tp:taxon-treatment.--><fig id="F19" position="float" orientation="portrait"><object-id xmlns:xlink="http://www.w3.org/1999/xlink" content-type="doi" xlink:type="simple">10.3897/zookeys.144.62246.figure19</object-id><object-id xmlns:xlink="http://www.w3.org/1999/xlink" content-type="arpha" xlink:type="simple">7801078F-054C-5C86-8C1E-48AB82C67CDC</object-id><label>Figure 19.</label><caption><p>Dorsal, lateral, frontal and declivital view of <italic><tp:taxon-name><tp:taxon-name-part taxon-name-part-type="genus" reg="Coptoborus">Coptoborus</tp:taxon-name-part> <tp:taxon-name-part taxon-name-part-type="species" reg="villosulus">villosulus</tp:taxon-name-part></tp:taxon-name></italic>, 1.7–2.2 mm (<bold>A–C, J</bold>), <italic><tp:taxon-name><tp:taxon-name-part taxon-name-part-type="genus" reg="Coptoborus">C.</tp:taxon-name-part> <tp:taxon-name-part taxon-name-part-type="species" reg="vrataski">vrataski</tp:taxon-name-part></tp:taxon-name></italic> holotype, 3.2 mm (<bold>D–F, K</bold>), <italic><tp:taxon-name><tp:taxon-name-part taxon-name-part-type="genus" reg="Coptoborus">C.</tp:taxon-name-part> <tp:taxon-name-part taxon-name-part-type="species" reg="yar">yar</tp:taxon-name-part></tp:taxon-name></italic> holotype, 2.8–2.9 mm (<bold>G–I, L</bold>). All photographs by SMS.</p></caption><graphic xmlns:xlink="http://www.w3.org/1999/xlink" xlink:href="zookeys-1044-609-g019.jpg" position="float" orientation="portrait" xlink:type="simple" id="oo_555854.jpg"><uri content-type="original_file" xlink:type="simple">https://binary.pensoft.net/fig/555854</uri></graphic></fig></tp:treatment-sec></tp:taxon-treatment>
